# Supplementary material for: Analysis of Molecular Mechanism of Erxian Decoction in Treating Osteoporosis Based on Formula Optimization Model
Source: Oxid Med Cell Longev. 2021 Jun 18;2021:6641838. doi: 10.1155/2021/6641838 (PMC8238601; doi:10.1155/2021/6641838)
Supplement: Supplementary Materials — Table 1: the collected pathogenic genes of OP, relevance score more than 5. Table 2: the collected components of EXD. Table 3: the active components of EXD. Table 4: the interactions of active components and their targets. Table 5: effective proteins and CACG. [file 6641838.f1.zip]

Archive with 5 entries (5 files):
- Table S1 (1).txt
- Table S2 (1).txt
- Table S3 (1).txt
- Table S4 (1).txt
- Table S5 (1).txt
