# Supplementary material for: Analysis of Molecular Mechanism of Erxian Decoction in Treating Osteoporosis Based on Formula Optimization Model
Source: Oxid Med Cell Longev. 2021 Jun 18;2021:6641838. doi: 10.1155/2021/6641838 (PMC8238601; doi:10.1155/2021/6641838)
Supplement: Supplementary Materials — Table 1: the collected pathogenic genes of OP, relevance score more than 5. Table 2: the collected components of EXD. Table 3: the active components of EXD. Table 4: the interactions of active components and their targets. Table 5: effective proteins and CACG. [file 6641838.f1.zip › Table S1 (1).txt]

Relevance score more than 5
Gene Symbol	Relevance score
LRP5		77.1
COL1A1		66.73
SLC34A1		57.03
TNFRSF11B	56.4
ESR1		53.03
COL1A2		50.99
IGF1		48.82
CALCA		48.34
VDR		46.16
RUNX2		45.32
WNT1		43.44
BGLAP		41.3
CALCR		41.29
SLC9A3R1	40.5
DKK1		39.73
CYP19A1		39.2
PLS3		38.1
SP7		37.35
WNT3A		34.7
TNFRSF11A	34.02
LMNA		33.62
ALB		33.35
AR		33.28
TNFSF11		33.2
SPARC		32.96
GNRH1		32.83
BMP2		32.46
LRP6		32.15
WRN		31.85
GNAS		31.73
ESR2		31.32
MMP14		31
TERT		30.84
PRKAR1A		30.56
CRTAP		30.54
NOTCH2		30.41
PRKACA		30.33
MIR2861		30.22
FOS		29.85
SMS		29.59
CYP17A1		29.49
CD36		29.34
FSHR		29.13
CTNNB1		29.09
COL2A1		28.79
BMP1		28.42
PDLIM4		28.42
PDE11A		28.31
NHP2		28.06
SMAD3		27.82
NOP10		27.77
IL6		27.76
BANF1		27.59
TINF2		27.59
STAT1		27.58
XYLT2		27.45
RTEL1		27.39
SGMS2		27.29
GORAB		27.24
PPARG		27.23
NDP		27.12
SLC7A7		27.09
EIF2AK3		26.98
ANTXR2		26.8
FZD4		26.78
PLOD1		26.71
CYP24A1		26.62
TGFBR1		26.35
PDE8B		26.31
SOST		26.17
WRAP53		26.06
PTH		26.04
P3H1		25.91
SATB2		25.03
UGT2B17		25.02
CDKN1C		23.53
TGFB1		23.43
AAAS		23.31
IGF1R		23.29
TYROBP		22.96
SLC26A2		22.91
SHBG		21.96
TNF		21.95
BMND2		21.55
BMND8		20.63
IGFBP3		20.29
BMND3		20.28
BMND4		20.16
BMND5		20.16
BMND10		19.98
BMND11		19.98
BMND13		19.98
BMND14		19.98
BMND6		19.98
BMND7		19.98
BMND9		19.98
SLPI		19.59
PTH1R		19.25
SPP1		18.85
CTSK		18.85
CYP27B1		18.83
GC		18.77
MEN1		18.68
APOE		18.62
IL1B		18.5
ALPP		18.21
NR0B1		18.13
PAX5		17.82
IL1A		17.78
ERCC6		17.69
INS		17.68
MMP2		17.66
NR5A1		17.53
ACP5		17.45
LEP		17.36
SOX9		17.25
MTHFR		17.04
CASR		16.7
KL		16.62
IFNG		16.47
CYP3A4		16.23
CA2		16.17
NR3C1		16.13
CDX2		16.05
GH1		16.01
IGF2		15.9
ALPL		15.87
PRL		15.82
CSF1		15.67
HMGCR		15.6
BMP6		15.59
PTHLH		15.34
IL10		15.3
FGF23		15.29
LEPQTL1		15.27
ADIPOQ		15.14
ARHGEF3		15.12
FGFR1		15.11
BMP15		15
FKBP10		15
IBSP		14.96
SOX6		14.78
SP1		14.77
ARMC5		14.76
CYP11A1		14.75
RECQL4		14.61
LDLR		14.59
CDC73		14.56
CD40LG		14.48
ELN		14.39
IL2RA		14.31
CA8		14.28
USP8		14.22
PTK2B		14.22
VEGFA		14.17
CRP		14.14
LEPR		14.12
LCT		14.09
THSD7A		14.09
P2RX7		14.02
KREMEN1	13.99
SFRP1		13.98
GBA		13.9
IL1RN		13.89
FTCDNL1		13.82
IGFBP4		13.81
UBXN11		13.79
TP53		13.74
IL11		13.74
IL2		13.73
JUN		13.71
HFE		13.69
IGFBP1		13.66
FDPS		13.64
NOS3		13.63
PTEN		13.62
DMP1		13.62
AHSG		13.57
CNR2		13.54
CALR		13.53
PSMC3IP		13.53
GHRL		13.51
CYP21A2		13.51
RXRA		13.49
CALB1		13.47
AKT1		13.47
CXCL8		13.45
LOX		13.4
STAT3		13.39
IL17A		13.38
IL4		13.37
MMP9		13.36
ACE		13.34
INSL3		13.33
TLR4		13.32
MEPE		13.31
FASLG		13.29
HSD11B1		13.23
KISS1R		13.22
KISS1		13.22
WLS		13.2
OXT		13.18
IGFBP2		13.17
NPPB		13.17
LGR4		13.12
CD40		13.12
MIR21		13.08
TCIRG1		13.05
CBS		13.04
IGFBP5		13.03
FOSL1		13.01
GHR		13.01
SOD2		12.99
WT1		12.97
RAP1A		12.94
VKORC1		12.93
FGF2		12.93
NOG		12.91
BMP4		12.9
TNFRSF1B	12.89
PTGER4		12.88
IAPP		12.86
CCL2		12.78
MIR133A1	12.77
MARK3		12.77
TGFB2		12.76
CLCN7		12.76
CST3		12.74
PGR		12.74
SIRT1		12.68
IRS1		12.67
IRS2		12.67
IL7		12.67
EGF		12.66
ICAM1		12.66
MGP		12.64
NBN		12.64
FBN1		12.59
SERPINE1		12.58
MAPK3		12.56
HSD17B4		12.55
TGFBR2		12.54
BDNF		12.53
CCDC170		12.53
WNT16		12.5
IL18		12.5
GALT		12.48
POLG		12.48
GSR		12.47
CSK		12.47
TNFSF10		12.45
FRZB		12.44
AXIN2		12.44
SMAD2		12.44
HLA-DQB1	12.43
HLA-DQA1	12.43
MEF2C		12.43
F3		12.41
DPP4		12.39
PMM2		12.38
SERPINC1		12.37
EDN1		12.37
TSC22D3		12.36
MAPK1		12.33
ZBTB40		12.32
TRAF6		12.31
HSD11B2		12.31
POF1B		12.3
CAT		12.3
SPTBN1		12.29
F12		12.29
SELE		12.28
TERC		12.26
CFTR		12.22
MMP3		12.21
CYP1A1		12.21
IL1RAPL2		12.21
B3GAT3		12.2
BGN		12.2
APOB		12.2
SRC		12.19
B2M		12.18
CNR1		12.16
FMR1		12.15
LIF		12.14
SLC12A3		12.09
MIR214		12.09
CA10		12.08
TGM2		12.05
SCG5		12.03
SEM1		12.02
NELL1		12.02
CCR2		11.97
PTGS2		11.93
RHOA		11.93
SMAD7		11.89
LPA		11.88
MIR140		11.87
MIF		11.84
DKC1		11.83
ATP7A		11.83
DANCR		11.83
MMP8		11.81
CEBPA		11.81
PDE4A		11.81
GDF11		11.81
KHDRBS3		11.77
PROP1		11.77
AEBP1		11.73
FOXO1		11.71
NOX4		11.71
BMP2K		11.7
OVGP1		11.66
HGF		11.65
KLF10		11.61
ZDHHC13		11.61
SRY		11.58
CD44		11.56
TRPV1		11.56
STAR		11.53
PARN		11.43
CYP27A1		11.31
CHST3		11.23
GCM2		11.23
NFATC1		11.21
PLOD2		11.18
PYCR1		11.06
NAGS		10.94
CDH23		10.92
MMEL1		10.81
ACD		10.77
SOX3		10.74
SERPINF1		10.49
DUSP6		10.37
SMPD1		10.37
ZMPSTE24	10.37
HAMP		10.25
B4GALT7		10.25
GLI2		10.2
POU1F1		10.2
FGF17		10.19
TAC3		10.19
PROK2		10.19
CTC1		10.19
HJV		10.12
IFIH1		10.05
POR		9.95
ATP7B		9.95
HSD3B2		9.95
PCCA		9.95
CYP11B1		9.95
USB1		9.95
TP63		9.83
LPCAT2		9.83
ZBTB20		9.82
POMC		9.69
DMRT1		9.65
HSPG2		9.59
COL7A1		9.51
SERPINH1	9.47
MMP1		9.47
LIFR		9.47
AIP		9.39
HBB		9.22
CCN6		9.22
RPL11		9.22
FGF8		9.22
TCF4		9.22
AGPAT2		9.22
MST1		9.22
SPRY4		9.22
FLRT3		9.22
GPR35		9.22
IL17RD		9.22
HS6ST1		9.22
BSCL2		9.22
NSMF		9.22
RNU4ATAC	9.22
ADCY10		9.19
G6PC		9.14
SLC37A4		9.14
VLDLR		9.12
LHX4		9.04
HESX1		9.04
KIT		8.98
GK		8.97
EFEMP2		8.97
EIF2B2		8.93
WFS1		8.93
PREPL		8.93
MCM9		8.93
SGO2		8.93
MIR324		8.93
LRP8		8.92
TACR3		8.78
GNRHR		8.78
CHD7		8.78
MIR550A1	8.72
BRCA1		8.63
MIR433		8.62
HPGD		8.6
PHEX		8.43
PPIB		8.41
ATM		8.33
TENT5A		8.31
MKRN3		8.31
ENPP1		8.24
CAV1		8.23
CAVIN1		8.23
ERCC8		8.22
STAT5B		8.16
ERCC1		8.16
SEPSECS		8.16
GNPTG		8.16
SLC40A1		8.14
MIR335		8.13
WNT10B		8.07
PROKR2		8.06
GPAA1		8.06
WDR11		8.06
ANOS1		8.06
TONSL		8.06
HLA-A		8.01
GNPTAB		7.99
GATA4		7.99
SCAMP4		7.95
CYB5A		7.87
MAP3K1		7.81
GLB1		7.81
MALT1		7.81
ASAH1		7.81
IL12RB1		7.81
GALNS		7.81
FBLN5		7.81
NGLY1		7.81
CANT1		7.81
HSD3B7		7.81
ZFPM2		7.81
NDUFAF1		7.81
RIN2		7.81
RAB3GAP1	7.81
PEX12		7.81
B3GALT6		7.81
POU2AF1		7.81
ASXL2		7.81
TRMT10A		7.81
ZNF469		7.81
IL6ST		7.68
AXIN1		7.66
CREB3L1		7.63
STN1		7.63
KITLG		7.61
OTX2		7.53
MRPS22		7.53
NUP107		7.53
SPIDR		7.53
CLCN5		7.52
MESD		7.52
TFR2		7.3
FAT4		7.27
FLNA		7.25
JAG1		7.23
GALNT3		7.19
HLA-B		7.19
SLC34A3		7.15
MLXIPL		7.09
TNFSF15		7.06
GGT1		6.87
G6PD		6.86
HELLS		6.81
SNRPN		6.8
HERC2		6.8
NDN		6.8
MAGEL2		6.8
PWRN1		6.8
PWAR1		6.8
IPW		6.8
SNORD116-1	6.8
SNORD115-1	6.8
MKRN3-AS1	6.8
FSHB		6.78
TF		6.77
FGFR2		6.66
AIRE		6.58
LAMB3		6.55
LAMC2		6.55
LAMA3		6.55
LIMK1		6.55
PRLR		6.55
PHGDH		6.55
PSAT1		6.55
RFC2		6.55
ADAMTS2	6.55
GTF2I		6.55
GTF2IRD1		6.55
BAZ1B		6.55
PIGT		6.55
TBL2		6.55
SH3PXD2B	6.55
CLIP2		6.55
CD79A		6.53
SLC17A5		6.51
TPO		6.49
MTRR		6.49
CTDP1		6.47
TMEM165	6.47
F2		6.43
NR1I2		6.4
WNT4		6.34
AMH		6.32
NSD1		6.32
CELIAC2		6.32
PSC		6.32
CELIAC5		6.32
CELIAC10		6.32
CELIAC11		6.32
CELIAC12		6.32
CELIAC13		6.32
CELIAC6		6.32
CELIAC7		6.32
CELIAC8		6.32
CELIAC9		6.32
FLNB		6.31
DNAH8		6.31
HP		6.31
IRF5		6.3
RRM2B		6.3
AKR1D1		6.3
WWOX		6.3
SLC25A4		6.3
POLD1		6.3
PCCB		6.3
ABCC9		6.3
POLG2		6.3
IL12A		6.3
KCNJ8		6.3
VAMP7		6.3
SLCO2A1		6.3
LETM1		6.3
TRIP11		6.3
SLC25A19	6.3
SPIB		6.3
IFT122		6.3
SC5D		6.3
VPS53		6.3
PRDM5		6.3
TNPO3		6.3
WDR35		6.3
WDR19		6.3
IFT43		6.3
IFT52		6.3
NELFA		6.3
NSD2		6.3
TWNK		6.3
DMRT3		6.3
MIR144		6.29
SBDS		6.19
INHBA		6.09
RAD51		6.09
H2AC18		6.05
NOTCH1		6.02
NR1H4		6.02
CGA		5.97
HLA-C		5.96
CRH		5.96
TRPV6		5.96
ENO1		5.94
SHOX		5.94
PEX2		5.92
GHRH		5.86
PRKACB		5.84
IL17F		5.83
HDC		5.83
GPT		5.78
TERF1		5.77
NAGPA		5.77
LHCGR		5.7
CP		5.7
LTA		5.7
MMP13		5.65
VCP		5.65
SST		5.59
EMP1		5.59
HLA-DRB1	5.57
COL10A1		5.57
GCG		5.55
DHH		5.53
THRB		5.5
PRKDC		5.47
ACAN		5.47
H2AX		5.47
SMAD9		5.46
BLM		5.41
PYY		5.4
KCNJ11		5.37
IGF2R		5.37
IFNA2		5.37
COL5A2		5.36
CD4		5.34
TFRC		5.34
ICOSLG		5.34
PRKACG		5.3
CCND1		5.27
SEMA3A		5.25
TNFRSF25	5.23
AFF2		5.19
ZP2		5.19
MPL		5.16
NPM1		5.16
MC2R		5.16
RBPJ		5.16
GNAI2		5.16
FEN1		5.16
LFNG		5.16
PRODH		5.16
PEX1		5.16
NEU1		5.16
THPO		5.16
RPL21		5.16
AGA		5.16
BCKDHB		5.16
EXO1		5.16
RAD52		5.16
CYP7A1		5.16
GMPPA		5.16
EPO		5.16
RECQL		5.16
DLL3		5.16
PEX11B		5.16
TERF2		5.16
DNAH9		5.16
RECQL5		5.16
HFM1		5.16
HES7		5.16
ZNF341		5.16
MED18		5.16
MESP2		5.16
CCDC86		5.16
MAGEF1		5.16
ZNF546		5.16
RIBC2		5.16
ZFAND4		5.16
ZNF417		5.16
ZNF587		5.16
LRRC66		5.16
GLIS3		5.14
IL13		5.11
P4HB		5.11
OPA1		5.11
NOD2		5.09
NR1H2		5.06
MC4R		5.04
PDGFRB		5.02
PEPD		5.01
PDGFRA		5.01
DRD2		5.01
BRSK1		5.01
MCM8		5.01
TMEM150B	5.01
