# Supplementary material for: Analysis of Molecular Mechanism of Erxian Decoction in Treating Osteoporosis Based on Formula Optimization Model
Source: Oxid Med Cell Longev. 2021 Jun 18;2021:6641838. doi: 10.1155/2021/6641838 (PMC8238601; doi:10.1155/2021/6641838)
Supplement: Supplementary Materials — Table 1: the collected pathogenic genes of OP, relevance score more than 5. Table 2: the collected components of EXD. Table 3: the active components of EXD. Table 4: the interactions of active components and their targets. Table 5: effective proteins and CACG. [file 6641838.f1.zip › Table S2 (1).txt]

The information of EXD components.
Anemarrhena asphodeloides Bunge (ZM)
MOL_ID	molecule_name	ob	mw	alogp	caco2	bbb	hdon	hacc	drug-likeness	inchikey	PubChem_Cid	halflife	RBN	TPSA	FASA-
MOL000017	beta-D-Glucopyranose, 1-thio-, 1-(1-methoxy-N-(sulfooxy)-1H-indole-3-ethanimidate)	1.943157486	478.55	-0.04	-1.27807	-1.66346	5	11	0.55813	PKKMITFKYRCCOL-JMZFCNQTSA-N	9576416	0	8	213.95	0.21518864
MOL000024	alpha-humulene	22.97682413	204.39	5.035	1.87788	2.07698	0	0	0.061124	FAMPSKZZVDUYOS-HRGUGZIWSA-N	5281520	0	0	0	0
MOL000118	(L)-alpha-Terpineol	48.79777273	154.28	2.415	1.39392	1.72345	1	1	0.030772	WUOACPNHFRMFPN-SECBINFHSA-N	443162	11.349096	1	20.23	0.26883334
MOL000172	Furol	34.35104869	96.09	0.985	1.08216	1.51485	0	2	0.010395	HYBBIBNJHNGZAN-UHFFFAOYSA-N	7362	4.5265	1	30.21	0.1955771
MOL000244	()-Borneol	81.80314484	154.28	1.975	1.22378	1.47152	1	1	0.052753	DTGKSKDOIYIVQL-WEDXCCLWSA-N	6552009	11.358	0	20.23	0.23835383
MOL000421	nicotinic acid	47.64529278	123.12	0.284	0.33848	0.20967	1	3	0.020168	PVNIIMVLHYAWGP-UHFFFAOYSA-N	938	11.9826	1	50.19	0
MOL000422	kaempferol	41.88224954	286.25	1.771	0.26096	-0.55335	4	6	0.24066	IYRMWMYZSQPJKC-UHFFFAOYSA-N	5280863	14.743371	1	111.13	0
MOL000449	Stigmasterol	43.82985158	412.77	7.64	1.44458	1.00045	1	1	0.75665	HCXVJBMSMIARIN-PHZDYDNGSA-N	5280794	5.574595	5	20.23	0.21679397
MOL000483	(Z)-3-(4-hydroxy-3-methoxy-phenyl)-N-[2-(4-hydroxyphenyl)ethyl]acrylamide	118.3477485	313.38	2.859	0.50842	-0.26941	3	5	0.26399	NPNNKDMSXVRADT-UITAMQMPSA-N	6440659	4.262461	6	78.79	0
MOL000546	diosgenin	80.87792491	414.69	4.634	0.81998	0.27383	1	3	0.80979	WQLVFSAGQJTQCK-VKROHFNGSA-N	0	4.137054	0	38.69	0.19077273
MOL000631	coumaroyltyramine	112.9015749	283.35	2.876	0.60102	-0.22469	3	4	0.20234	RXGUTQNKCXHALN-YHYXMXQVSA-N	13939145	5.628603	5	69.56	0.40854138
MOL000666	hexanal	55.70702938	100.18	1.853	1.25464	1.52279	0	1	0.0055795	JARKCYVAAOWBJS-UHFFFAOYSA-N	6184	10.9631	4	17.07	0.23407817
MOL000721	Nonadienal	19.02830044	138.23	2.754	1.37543	1.55883	0	1	0.015849	ZHHYXNZJDGDGPJ-BSWSSELBSA-N	5283339	0	5	17.07	0.32750079
MOL001677	asperglaucide	58.01629624	444.57	4.018	0.28393	-0.21514	2	6	0.51972	VZPAURMDJZOGHU-LOSJGSFVSA-N	13855373	6.875465	11	84.5	0.41514191
MOL001906	Methylgallate	30.90793569	184.16	0.883	0.26396	0.05829	3	5	0.051049	FBSFWRHWHYMIOG-UHFFFAOYSA-N	7428	5.671924	2	86.99	0.31832319
MOL001944	Marmesin	50.27707459	246.28	2.03	0.5217	0.06613	1	4	0.17541	FWYSBEAFFPBAQU-LBPRGKRZSA-N	334704	-0.086425	1	59.67	0.29609212
MOL001986	��-sitosterol	5.835794629	386.73	7.626	1.42476	1.10231	1	1	0.71186	ZLRKNTYMMNIYAL-GTLRUTFISA-N	0	0	6	20.23	0.20075597
MOL002003	(-)-Caryophyllene oxide	32.67006511	220.39	3.519	1.57777	1.76492	0	1	0.12925	NVEQFIOZRFFVFW-GUIRCDHDSA-N	0	6.50957	0	12.53	0.28223339
MOL003223	Tingenone	12.03510823	420.64	4.608	0.67118	0.02736	1	3	0.80321	WSTYNZDAOAEEKG-QSPBTJQRSA-N	441687	0	0	54.37	0.32742253
MOL003773	Mangiferolic acid	36.1592988	442.75	6.466	0.66435	-0.06296	2	3	0.84358	DTTABXYTKOKPLZ-WPACCCOESA-N	0	5.713361	5	57.53	0.24531536
MOL003883	Nyasol	3.370846684	252.33	4.055	1.30679	0.66437	2	2	0.13407	VEAUNWQYYMXIRB-BOTMBNHJSA-N	6438674	0	4	40.46	0.44929031
MOL003892	Sarsapogenine	17.40804497	416.71	4.884	0.80258	0.23997	1	3	0.80721	GMBQZIIUCVWOCD-WWASVFFGSA-N	0	0	0	38.69	0.19029266
MOL003894	Smilagenin	14.15272278	416.71	4.884	0.73335	0.1023	1	3	0.80715	GMBQZIIUCVWOCD-UQHLGXRBSA-N	0	0	0	38.69	0.19360933
MOL004362	Afzelin	3.834104981	432.41	0.569	-0.77383	-1.7622	6	10	0.69617	SOSLMHZOJATCCP-AEIZVZFYSA-N	5316673	0	3	170.05	0.33791411
MOL004373	Anhydroicaritin	45.41193421	368.41	3.879	0.72306	0.00641	3	6	0.43786	TUUXBSASAQJECY-UHFFFAOYSA-N	5318980	15.011843	4	100.13	0
MOL004398	3,5,7-Trihydroxy-4'-methoxyl-8-prenylflavone-3-O-rhamnopyranoside	3.701024841	514.57	2.676	-0.54846	-1.24352	5	10	0.83885	NGMYNFJANBHLKA-LVKFHIPRSA-N	5488822	0	6	159.05	0
MOL004486	(25R,S)-5alpha-Spirostane-2alpha,3beta-diol 3-O-[O-beta-D-glucopyranosyl-(1-2)-O-beta-D-glucopyranosyl-(1-4)-beta-D-galactopyranoside]	5.439813369	919.19	-1.324	-2.83628	-3.73906	11	19	0.032455	CGORMVKERVDQKF-NYYFMKOTSA-N	0	0	9	296.37	0.20044073
MOL004487	gitogenin	16.12983779	432.71	3.917	0.40082	-0.16896	2	4	0.78563	FWCXELAAYFYCSR-CVUXYRGXSA-N	0	0	0	58.92	0.18980512
MOL004488	Anemarsaponin F	9.203796338	1051.32	-2.56	-4.02241	-4.71849	13	23	0.021342	AULWDENWMBJIIQ-YCFZWBCBSA-N	0	0	11	355.29	0.21906985
MOL004489	Anemarsaponin F_qt	60.06341209	432.71	3.917	0.42643	-0.33153	2	4	0.78538	FWCXELAAYFYCSR-SQCSHRKASA-N	0	4.611004	0	58.92	0.18308622
MOL004490	Anemarsaponin G	9.712141474	1049.3	-2.81	-3.95782	-4.93436	13	23	0.021351	XVPVVWNZAJAPLF-GDEBIUABSA-N	0	0	11	355.29	0.20905702
MOL004491	Anemarsaponin G_qt	16.8756302	430.69	3.667	0.23017	-0.4929	2	4	0.78719	ORXKASWXOVPKDV-IEETXEGDSA-N	0	0	0	58.92	0.21646543
MOL004492	Chrysanthemaxanthin	38.72398115	584.96	8.242	0.50972	-0.98386	2	3	0.58352	JRHJXXLCNATYLS-HYHFCDFPSA-N	0	17.474598	9	49.69	0.29780135
MOL004493	PAU	28.39030119	219.27	-0.977	-0.85896	-1.10254	4	6	0.060451	GHOKWGTUZJEAQD-ZETCQYMHSA-N	6613	0	6	106.86	0.27154905
MOL004494	Desglucolanatigonin II	11.28521922	1035.32	-1.593	-3.20069	-4.15706	12	22	0.021498	BJNQXJIQCPPOHN-PEDPXYCNSA-N	0	0	11	335.06	0.21075962
MOL004495	tigogenin	14.08639946	416.71	4.884	0.86643	0.31338	1	3	0.80746	GMBQZIIUCVWOCD-DSGQTALYSA-N	0	0	0	38.69	0.18468419
MOL004497	Hippeastrine	51.64996125	315.35	1.174	0.02105	-0.49315	1	6	0.61953	DGQPIOQRPAGNGB-DANNLKNASA-N	0	8.091973	0	68.23	0.31688344
MOL004498	12-O-Nicotinoylisolineolone	20.70427369	469.63	1.316	-0.53556	-1.18582	3	7	0.83406	OQFVSKGDZKMZEH-WCYOEAGXSA-N	0	0	4	116.95	0.30531505
MOL004499	Isomangiferolic acid	18.658211	442.75	6.466	0.56106	-0.23965	2	3	0.84471	DTTABXYTKOKPLZ-ZYBMQFKTSA-N	0	0	5	57.53	0.25557804
MOL004500	Markogenin-3-O-beta-D-glucopyranosyl-(1-2)-beta-D-galactopyranoside	26.61276506	743	0.594	-2.06569	-2.94435	8	14	0.092472	CLQNVLOLYIVQAV-IKJHBKTASA-N	0	0	5	217.22	0.21446805
MOL004501	Markogenin-3-O-beta-D-glucopyranosyl-(1-2)-beta-D-galactopyranoside_qt	17.54890407	432.71	3.917	0.16723	-0.62344	2	4	0.78602	FWCXELAAYFYCSR-FJALFOMKSA-N	0	0	0	58.92	0.21818903
MOL004502	Monomethyl lithospermate	2.665213473	552.52	3.635	-0.91588	-1.76506	6	12	0.74639	NFOCYHUCMXEHDG-ZQQFBUADSA-N	0	0	10	200.28	0.39719275
MOL004503	D-Nicotine	76.46628656	162.26	1.243	1.34831	1.53181	0	2	0.041118	SNICXCGAKADSCV-SNVBAGLBSA-N	157672	3.907517	1	16.13	0.24774407
MOL004504	Sarsasapogenin 3-O-4G-rhamnosylsophoroside	25.86306552	887.19	0.532	-2.29485	-3.07088	9	17	0.055744	BCUDKRWNGQAFLF-PJFZGHSASA-N	0	0	8	255.91	0.21924275
MOL004505	Smilagenin-3-O[beta-D-glucopyranosyl-(1-2)]-beta-D-mannopyranoside	7.505091648	741.03	1.39	-1.82891	-2.41523	7	13	0.091005	LEOGXSDGRXYLQR-ZUDACUSWSA-N	0	0	6	196.99	0.20653191
MOL004506	Smilagenin-3-O[beta-D-glucopyranosyl-(1-2)]-beta-D-mannopyranoside_qt	17.32965832	416.71	4.884	0.85785	0.31983	1	3	0.80671	MIKSFQCANHCEQR-SSWKLJHCSA-N	0	0	0	38.69	0.17981243
MOL004507	Smilagenone	15.29431392	414.69	4.558	1.04563	0.74731	0	3	0.81167	CIBAPVLFORANSS-RRBFEMIKSA-N	0	0	0	35.53	0.19358158
MOL004508	Spongesterol	12.04397929	386.73	7.182	1.44536	1.16203	1	1	0.68921	IZCXTLTUZNOCLH-DIVMZPJYSA-N	0	0	4	20.23	0.20421684
MOL004509	Timosaponin A III	41.59584967	741.03	1.39	-1.61112	-2.36137	7	13	0.091299	MMTWXUQMLQGAPC-NOTQSSKVSA-N	0	9.927986	6	196.99	0.2115514
MOL004510	Timosaponin A III_qt	14.64704447	416.71	4.884	0.85263	0.21707	1	3	0.80739	GMBQZIIUCVWOCD-FNJZJKTFSA-N	0	0	0	38.69	0.1875347
MOL004511	Timosaponin A-1	7.913798716	578.87	3.137	-0.46423	-1.20305	4	8	0.28745	ZNEIIZNXGCIAAL-KMLLWSAHSA-N	0	0	3	117.84	0.20658436
MOL004512	Timosaponin A-1_qt	13.27638995	416.71	4.884	0.76145	0.1101	1	3	0.80808	GMBQZIIUCVWOCD-YRIXQGQQSA-N	0	0	0	38.69	0.20082818
MOL004513	Timosaponin B III	3.105374626	903.19	-0.468	-2.94964	-4.15054	11	18	0.044148	ROHLIYKWVMBBFX-FJNNHFIASA-N	0	0	13	287.14	0.20006
MOL004514	Timosaponin B III_qt	35.25900074	416.71	4.773	0.4187	-0.4667	2	3	0.87013	IQDKIMJGXXRZGR-BJWGWMTCSA-N	0	4.322953	4	49.69	0.19972585
MOL004515	Timosaponin BII	13.87426547	921.21	-1.123	-3.34786	-4.85263	12	19	0.043213	SORUXVRKWOHYEO-IEEWBPOCSA-N	0	0	13	307.37	0.23097306
MOL004516	Timosaponin BII_qt	25.25398976	434.73	4.118	0.1113	-0.65248	3	4	0.86256	BLAWZIKKZHLPBD-IESVHSLQSA-N	0	0	4	69.92	0.18619664
MOL004517	Xuelianlacton e	34.57641801	248.35	2.036	0.72012	0.60425	1	3	0.16132	MHUPGVCFEGYWMI-QTJJRWQNSA-N	0	4.304885	0	46.53	0.29947466
MOL004518	4-O-beta-D-Glucopyranosyl methyl gallate	17.35761295	346.32	-1.021	-1.40728	-1.9494	6	10	0.27642	JUPHZGHVZWMVHU-QEGBUVANSA-N	5317705	0	5	166.14	0.27723953
MOL004519	markogenin	12.89614775	432.71	3.917	0.27025	-0.34802	2	4	0.78539	FWCXELAAYFYCSR-ZRUUGFNHSA-N	0	0	0	58.92	0.20787342
MOL004520	neogitogenin	17.72433705	432.71	3.917	0.18681	-0.45869	2	4	0.78492	FWCXELAAYFYCSR-HJXRQQMRSA-N	0	0	0	58.92	0.21166222
MOL004521	xilingsaponin A	39.04271405	741.03	1.39	-1.75568	-2.59177	7	13	0.091294	MMTWXUQMLQGAPC-KQRWKONWSA-N	0	9.445434	6	196.99	0.19589478
MOL004523	Anemarrhenasaponin-I	26.21319752	759.05	0.883	-2.44204	-3.07008	9	14	0.12755	ZNTKLBZCLHHWHW-YKDYZTBWSA-N	0	0	9	228.22	0.21992309
MOL004524	Anemarrhenasaponin-I_qt	11.10401398	434.73	4.376	0.21334	-0.39476	3	4	0.84753	PYGGJUQGHLILCH-JSCHIMIBSA-N	0	0	3	69.92	0.22032028
MOL004525	Chinoinin	13.70534587	422.37	-0.497	-1.74191	-2.67941	8	11	0.74796	AEDDIBAIWPIIBD-ZJKJAXBQSA-N	5281647	0	2	201.28	0.28508422
MOL004526	Neomangiferin	2.68169264	584.53	-2.401	-2.88772	-3.9701	11	16	0.70535	VUWOVGXVRYBSGI-DOSSCGNUSA-N	0	0	5	280.43	0.23598565
MOL004527	Isomangiferin	29.35147968	422.37	-0.497	-1.73617	-2.64307	8	11	0.74444	CDYBOKJASDEORM-HBVDJMOISA-N	5318597	0	2	201.28	0.33150652
MOL004528	Icariin I	41.5834004	676.73	0.772	-2.05633	-3.05546	8	15	0.60997	TZJALUIVHRYQQB-VILATPRWSA-N	0	18.015685	9	238.2	0.24637407
MOL004529	Timosaponin A-III	17.73862693	741.03	1.39	-1.80222	-2.66008	7	13	0.091289	MMTWXUQMLQGAPC-NSQJXQKASA-N	0	0	6	196.99	0.2036958
MOL004530	Timosaponin A-III_qt	16.87329891	416.71	4.884	0.69216	0.0102	1	3	0.80757	GMBQZIIUCVWOCD-JMFACNBWSA-N	0	0	0	38.69	0.210481
MOL004531	Anemarsaponin B	17.85253939	903.19	-0.468	-2.8392	-3.9741	11	18	0.04415	ROHLIYKWVMBBFX-QYWAGYFASA-N	0	0	13	287.14	0.22032616
MOL004532	Anemarsaponin B_qt	9.799862901	416.71	4.773	0.47737	-0.37196	2	3	0.87127	IQDKIMJGXXRZGR-YMSQJCPSSA-N	0	0	4	49.69	0.19424127
MOL004534	Anemarrhenasaponin-Ia	33.07881933	773.08	1.291	-2.04617	-2.74057	8	14	0.11967	IHMGCJXHLUVQOY-DDHKNTIYSA-N	0	8.369212	10	217.22	0.21330407
MOL004535	Anemarrhenasaponin-Ia_qt	11.14525476	448.76	4.785	0.48867	-0.02675	2	4	0.84278	BFCDUWASQMKMDI-OEJDJDILSA-N	0	0	4	58.92	0.20534825
MOL004536	Glycerite	7.407164676	1699.3	8.186	-5.03208	-6.68527	25	45	0.03344	JRZFTIQDSKUWFP-MMZRLCIKSA-N	0	0	31	768.75	0.45015931
MOL004539	Anemarsaponin C	3.744147937	901.22	0.756	-2.93511	-4.27853	10	17	0.044099	VAJITJQUTVMPQF-WSMNIBCISA-N	0	0	13	266.91	0.22354832
MOL004540	Anemarsaponin C_qt	35.49931721	416.71	4.975	0.42981	-0.46344	2	3	0.86988	JGGYCPHLJREQIC-WCKHXWGCSA-N	0	3.983885	4	49.69	0.20153077
MOL004541	Anemarsaponin E	16.0927402	935.24	-0.715	-2.90437	-3.61128	11	19	0.04225	FDASUPFDHLZNSK-KLPUZSDKSA-N	0	0	14	296.37	0.20757812
MOL004542	Anemarsaponin E_qt	30.66690868	448.76	4.526	0.34431	-0.23305	2	4	0.85657	XGSSLVNRUAYTBR-AQHLLXOSSA-N	0	5.142532	5	58.92	0.17284906
MOL011051	Ginkgoic acid	20.18180474	346.56	7.595	1.01359	0.60955	2	3	0.31615	YXHVCZZLWZYHSA-FPLPWBNLSA-N	5281858	0	14	57.53	0.27581453
Phellodendron chinense C.K.Schneid (HB)
MOL_ID	molecule_name	ob	mw	alogp	caco2	bbb	hdon	hacc	drug-likeness	inchikey	PubChem_Cid	halflife	RBN	TPSA	FASA-
MOL000200	(S)-(+)-alpha-Phellandrene	27.90229975	136.26	3.254	1.87034	2.19671	0	0	0.022258	OGLDWXZKYODSOB-JTQLQIEISA-N	443160	0	1	0	0.29145849
MOL000234	L-Limonen	38.09342306	136.26	3.503	1.82615	2.13236	0	0	0.022306	XMGQYMWWDOXHJM-SNVBAGLBSA-N	439250	11.637276	1	0	0.29216984
MOL000347	Syrigin	14.63693014	372.41	-0.511	-1.00503	-1.8091	5	9	0.32496	QJVXKWHHAMZTBY-GCPOEHJPSA-N	5316860	0	7	138.07	0.22861063
MOL000348	4-[(Z)-3-hydroxyprop-1-enyl]-2,6-dimethoxyphenol	49.14733802	210.25	1.393	0.56475	0.02511	2	4	0.064947	LZFOPEXOUVTGJS-ARJAWSKDSA-N	10130521	3.88314	4	58.92	0.20447046
MOL000358	beta-sitosterol	36.91390583	414.79	8.084	1.32463	0.98588	1	1	0.75123	KZJWDPNRJALLNS-VJSFXXLFSA-N	222284	5.355491	6	20.23	0.22550575
MOL000449	Stigmasterol	43.82985158	412.77	7.64	1.44458	1.00045	1	1	0.75665	HCXVJBMSMIARIN-PHZDYDNGSA-N	5280794	5.574595	5	20.23	0.21679397
MOL000622	Magnograndiolide	63.70888436	266.37	1.18	0.02344	-0.24386	2	4	0.18833	VHFXPBHLQOPQHJ-ABBQYLIMSA-N	5319198	3.173804	0	66.76	0.3033132
MOL000741	(2S,3S)-3,5,7-trihydroxy-2-(4-hydroxyphenyl)chroman-4-one	24.15293986	288.27	1.752	-0.06213	-0.61748	4	6	0.23898	PADQINQHPQKXNL-CABCVRRESA-N	9838882	0	1	107.22	0.40520313
MOL000762	Palmidin A	35.35818795	510.52	4.522	-0.38394	-1.46802	6	8	0.65003	DJTVMANCSQLMCX-ZEQRLZLVSA-N	0	33.174943	2	155.52	0.39495924
MOL000764	magnoflorine	26.68762951	342.45	3.122	1.08552	0.60639	2	4	0.54736	YHJFRXGWUVSYOV-CYBMUJFWSA-N	929259	0	2	58.92	0.13634048
MOL000782	Menisporphine	24.33100231	321.35	3.06	1.04773	0.14605	0	5	0.5176	LHRMNRPHVHDOJH-UHFFFAOYSA-N	0	0	3	57.65	0.20106064
MOL000785	palmatine	64.60111294	352.44	3.646	1.3287	0.37072	0	4	0.64524	DJDOMQTVQYDGJL-UHFFFAOYSA-N	19009	2.247782	4	40.8	0.1315859
MOL000787	Fumarine	59.26250458	353.4	2.953	0.56266	-0.13192	0	6	0.82694	GPTFURBXHJWNHR-UHFFFAOYSA-N	0	23.464642	0	57.23	0.29722548
MOL000790	Isocorypalmine	35.76844006	341.44	3.349	0.85457	0.43072	1	5	0.59227	KDFKJOFJHSVROC-INIZCTEOSA-N	440229	2.471604	3	51.16	0.21356705
MOL000908	beta-elemene	25.63362343	204.39	4.788	1.83596	2.07189	0	0	0.060519	OPFTUNCRGUEPRZ-QLFBSQMISA-N	6918391	0	3	0	0.32756013
MOL001454	berberine	36.86124504	336.39	3.447	1.24179	0.56718	0	4	0.77665	OJDYKDYYXBXBIX-UHFFFAOYSA-N	0	6.565936	2	40.8	0.19133656
MOL001458	coptisine	30.671852	320.34	3.248	1.21396	0.32474	0	4	0.85647	RMOPHAINWJSBTC-UHFFFAOYSA-N	0	9.333815	0	40.8	0.25949094
MOL001965	Dauricine (8CI)	23.65048221	624.84	7.221	0.90458	0.02874	1	8	0.36975	AQASRZOCERRGBL-ROJLCIKYSA-N	73400	0	10	72.86	0.22083837
MOL002329	Javanicin	17.38080952	508.52	-1.235	-0.85567	-1.33895	0	12	0.78368	WHUAIEAFPHHTPO-FLMYXZEKSA-N	0	0	7	157.8	0.34393442
MOL002365	(s)-carvone	47.42638254	150.24	2.361	1.34339	1.62059	0	1	0.029968	ULDHMXUKGWMISQ-VIFPVBQESA-N	16724	11.796052	1	17.07	0.32816407
MOL002635	(��)-lyoniresinol	4.867634942	420.5	2.214	-0.27042	-1.21906	4	8	0.53937	ZDVZKBOFCHOPLM-QWQRMKEZSA-N	0	0	7	117.84	0.14956698
MOL002636	Kihadalactone A	34.20897014	512.7	3.962	0.19391	-0.51227	0	7	0.81734	ONWYJKOVGIGNQN-UYOSYALYSA-N	0	-6.273302	5	92.04	0.28786087
MOL002637	Obacunoic acid	20.69378821	472.58	2.073	-0.74025	-1.27625	2	8	0.79075	GUIYORVNNIUEBH-LJHARGAWSA-N	0	0	4	126.57	0.33228591
MOL002639	Obamegine	2.545774899	594.76	6.716	0.94966	0.2503	2	8	0.11342	XGEAUXVPBXUBKN-WUFINQPMSA-N	0	0	2	83.86	0.25778213
MOL002640	phellavin	3.897795052	536.58	0.603	-1.9484	-3.04984	8	12	0.83031	YXACCHLOUSCDDR-LLCVVRNESA-N	0	0	7	206.6	0.30163479
MOL002641	Phellavin_qt	35.85997645	374.42	2.508	-0.40551	-1.32242	5	7	0.44228	MSWZSCFWXOMBLH-RBUKOAKNSA-N	0	15.812946	4	127.45	0.32679406
MOL002642	phellodendrine	2.610604005	342.45	3.187	0.86886	0.19489	2	4	0.57516	KEPMLIRTYOVGET-INIZCTEOSA-N	3081405	0	2	58.92	0.17799225
MOL002643	delta 7-stigmastenol	37.42312067	414.79	8.084	1.29645	0.83004	1	1	0.75103	YSKVBPGQYRAUQO-HBPBZKQKSA-N	12315385	5.272767	6	20.23	0.21666794
MOL002644	Phellopterin	40.18555771	300.33	3.636	0.98255	0.47705	0	5	0.27878	BMLZFLQMBMYVHG-UHFFFAOYSA-N	98608	-1.63679	4	61.81	0.24285816
MOL002645	PEA	42.95858818	121.2	1.257	1.11225	0.94306	2	1	0.016797	BHHGXPLMPWCGHP-UHFFFAOYSA-N	1001	-2.53142	2	26.02	0.35145444
MOL002646	Vanilloloside	8.5770314	316.34	-0.963	-0.95484	-1.49479	5	8	0.21246	SIMPNXWTAVEOTO-MQLXINIDSA-N	0	0	5	128.84	0.24378678
MOL002647	Vanillyl alcohol	14.97924762	154.18	0.942	0.55481	0.23588	2	3	0.031871	ZENOXNGFMSCLLL-UHFFFAOYSA-N	62348	0	2	49.69	0.24880153
MOL002648	(4R)-limonene 1beta,2beta-epoxide	41.43334536	152.26	2.269	1.56258	1.86624	0	1	0.045322	CCEFMUBVSUDRLG-KXUCPTDWSA-N	6857487	11.56536	1	12.53	0.29529351
MOL002649	Coniferin	10.27684958	342.38	-0.495	-0.99884	-1.74299	5	8	0.27163	SFLMUHDGSQZDOW-FAOXUISGSA-N	5280372	0	6	128.84	0.26798749
MOL002650	Coniferol	44.88487293	180.22	1.41	0.54763	0.01823	2	3	0.045844	JMFRWRFFLBVWSI-NSCUHMNNSA-N	1549095	2.706812	3	49.69	0.31681895
MOL002651	Dehydrotanshinone II A	43.76228599	292.35	4.216	1.02366	0.51572	0	3	0.40019	PURTYNPVRFEUEN-UHFFFAOYSA-N	128994	23.70972	0	47.28	0.33311874
MOL002652	delta7-Dehydrosophoramine	54.45026528	242.35	1.092	0.98822	0.74976	0	3	0.25296	POPJONPBVXYYED-IAQYHMDHSA-N	0	5.51547	0	25.24	0.21606235
MOL002653	Dictamine	31.38918213	199.22	2.363	1.29063	1.01467	0	3	0.11116	WIONIXOBNMDJFJ-UHFFFAOYSA-N	68085	1.138417	1	35.26	0.27541888
MOL002654	Amurensin	3.743380727	534.56	0.622	-1.59201	-2.60085	8	12	0.83042	UNHHWEHQUUGKEE-MLLLWRCASA-N	5318156	0	7	210.51	0.30861071
MOL002655	Amurensin_qt	26.36938493	372.4	2.527	-0.13027	-1.13085	5	7	0.43601	CTGVBHDTGZUEJZ-UHFFFAOYSA-N	14427423	0	4	131.36	0.34306222
MOL002656	dihydroniloticin	36.42587559	458.8	5.657	0.6465	0.02957	2	3	0.81454	UMTABACRBSGXGK-AGRXBDPFSA-N	0	7.043698	4	52.99	0.25491109
MOL002657	hispidol B	19.72286491	476.82	4.89	0.20008	-0.50046	4	4	0.80805	MVWLZBQPRMCRKT-LUNRJGNMSA-N	0	0	5	80.92	0.21348053
MOL002658	kihadalactone B	16.71090614	530.72	3.137	-0.3023	-1.04463	0	8	0.79006	HJPHEKIKOJMFTJ-BZDABBTPSA-N	0	0	5	105.2	0.33658922
MOL002659	kihadanin A	31.60457831	486.56	1.757	-0.92709	-1.36129	1	9	0.70223	DZWMSKKYNYZQTC-BAVACYCRSA-N	0	2.682592	1	128.73	0.37514797
MOL002660	niloticin	41.41426899	456.78	5.617	0.54337	-0.19928	1	3	0.81833	GKQMMZUXYRXFOH-VRUJEOEASA-N	44559946	5.18679	4	49.83	0.26848754
MOL002661	nomilin	17.76887777	514.62	2.118	-0.27499	-0.73697	0	9	0.67024	KPDOJFFZKAUIOE-GBCWXVSRSA-N	0	0	3	121.64	0.30411798
MOL002662	rutaecarpine	40.30045969	287.34	3.359	1.12989	0.71274	1	3	0.59819	ACVGWSKVRYFWRP-UHFFFAOYSA-N	0	8.210457	0	50.68	0.33396313
MOL002663	Skimmianin	40.13654637	259.28	2.33	1.26344	1.09995	0	5	0.19638	SLSIBLKBHNKZTB-UHFFFAOYSA-N	6760	-2.433946	3	53.72	0.13857619
MOL002664	Fagarine	72.23039669	229.25	2.347	1.07565	0.96116	0	4	0.14996	KFBCTNNQFGONHB-UHFFFAOYSA-N	107936	-0.19601	2	44.49	0.20313874
MOL002665	Ferulic Acid	40.43430661	192.23	2.003	0.96133	0.5626	2	3	0.055033	ATQMYTLOGDUUFS-ONEGZZNKSA-N	0	2.347601	3	49.69	0.38127634
MOL002666	Chelerythrine	34.18377333	332.37	4.291	1.24142	0.27626	0	4	0.77992	FYNOOIHIAAKWCH-UHFFFAOYSA-N	0	6.317266	2	36.92	0.35788128
MOL002668	Worenine	45.833181	334.37	3.734	1.22152	0.24208	0	4	0.86552	NYVARXJCEOLWKL-UHFFFAOYSA-N	0	8.407065	0	40.8	0.26592848
MOL002669	Campesteryl ferulate	22.09784892	576.94	9.855	1.0983	0.05691	1	4	0.59241	SWIWTAJTJOYCTB-WNUOVGGOSA-N	0	0	10	55.76	0.26216573
MOL002670	Cavidine	35.64183046	353.45	3.72	1.0817	0.63479	0	5	0.80513	JTZZGWPIBBTYNE-FKIZINRSSA-N	0	5.781232	2	40.16	0
MOL002671	Candletoxin A	31.81119618	608.79	3.633	-0.39035	-1.24411	2	9	0.68823	RWBRLONUEAWHRE-ALSVDESPSA-N	0	-0.359706	12	136.43	0.31797194
MOL002672	Hericenone H	38.99689238	580.88	9.946	0.79815	0.15807	0	6	0.63395	HVMVIRXXMJIEDQ-MRWOUCCISA-N	0	3.618252	21	78.9	0.2229017
MOL002673	Hispidone	36.18095284	472.78	4.459	0.11598	-0.71659	2	4	0.82983	YIBXWXOYFGZLRU-IDBNLLBVSA-N	0	5.080328	1	66.76	0.25288624
MOL013352	Obacunone	43.28625365	454.56	2.682	0.00775	-0.4298	0	7	0.76724	MAYJEFRPIKEYBL-OASIGRBWSA-N	0	-13.044428	1	95.34	0.30970934
Morinda officinalis F.C.How (BJT��
MOL_ID	molecule_name	ob	mw	alogp	caco2	bbb	hdon	hacc	drug-likeness	inchikey	PubChem_Cid	halflife	RBN	TPSA	FASA-
MOL000012	Arachic acid	16.65635621	312.6	8.192	1.17971	1.08582	1	2	0.19499	VKOBVWXKNCXXDE-UHFFFAOYSA-N	10467	0	18	37.3	0.17879377
MOL000023	Hemo-sol	39.84097885	136.26	3.503	1.82929	2.11692	0	0	0.02231	XMGQYMWWDOXHJM-JTQLQIEISA-N	440917	11.679068	1	0	0
MOL000027	alpha-Curcumene	4.677265254	202.37	5.337	1.93318	1.99377	0	0	0.055937	VMYXUZSZMNBRCN-CQSZACIVSA-N	442360	0	4	0	0
MOL000040	Scopoletol	27.77346082	192.18	1.616	0.71351	0.29931	1	4	0.076154	RODXRVNMMDRFIK-UHFFFAOYSA-N	5280460	0	1	59.67	0
MOL000069	palmitic acid	19.2965647	256.48	6.368	1.09151	0.99862	1	2	0.098573	IPCSVZSSVZVIGE-UHFFFAOYSA-N	985	0	14	37.3	0
MOL000115	Undecenal	39.3450408	168.31	4.111	1.43098	1.60921	0	1	0.026608	PANBRUWVURLWGY-MDZDMXLPSA-N	5283356	7.112791	8	17.07	0.25230575
MOL000116	Nonanal	40.27634015	142.27	3.222	1.30729	1.50223	0	1	0.015196	GYHFUZHODSMOHU-UHFFFAOYSA-N	31289	6.35457	7	17.07	0.2058707
MOL000117	Cymol	27.20382673	134.24	3.51	1.85992	2.09815	0	0	0.022463	HFPZCAJZSCWRBC-UHFFFAOYSA-N	7463	0	1	0	0.34152725
MOL000118	(L)-alpha-Terpineol	48.79777273	154.28	2.415	1.39392	1.72345	1	1	0.030772	WUOACPNHFRMFPN-SECBINFHSA-N	443162	11.349096	1	20.23	0.26883334
MOL000123	geraniol	23.93481087	154.28	2.934	1.19222	1.14081	1	1	0.020271	GLZPCOQZEFWAFX-JXMROGBWSA-N	637566	0	4	20.23	0.27352819
MOL000125	(-)-alpha-Pinene	46.24981501	136.26	2.873	1.84526	2.2987	0	0	0.052565	GRWFGVWFFZKLTI-IUCAKERBSA-N	440968	11.4218	0	0	0.24731636
MOL000131	EIC	41.90443602	280.5	6.391	1.16206	0.90315	1	2	0.14347	OYHQOLUKZRVURQ-HZJYTTRNSA-N	5280450	7.497042	14	37.3	0.25038776
MOL000196	L-Bornyl acetate	65.52092198	196.32	2.354	1.28902	1.58637	0	2	0.075447	KGEKLUUHTZCSIP-HOSYDEDBSA-N	93009	6.938021	2	26.3	0.22970334
MOL000198	(R)-linalool	39.80430084	154.28	2.735	1.32771	1.36071	1	1	0.022686	CDOSHBSSFJOMGT-JTQLQIEISA-N	443158	6.47726	4	20.23	0.31705615
MOL000223	caffeic acid	25.76439804	180.17	1.367	0.21466	-0.25836	3	4	0.050089	QAIPRVGONGVQAS-DUXPYHPUSA-N	689043	0	2	77.76	0.43767482
MOL000232	()-alpha-Terpineol	46.29776221	154.28	2.415	1.28156	1.40212	1	1	0.030811	WUOACPNHFRMFPN-VIFPVBQESA-N	442501	10.7513	1	20.23	0.26362225
MOL000244	()-Borneol	81.80314484	154.28	1.975	1.22378	1.47152	1	1	0.052753	DTGKSKDOIYIVQL-WEDXCCLWSA-N	6552009	11.358	0	20.23	0.23835383
MOL000303	caprylic acid	16.39796669	144.24	2.718	0.90233	1.02128	1	2	0.016205	WWZKQHOCKIZLMA-UHFFFAOYSA-N	379	0	6	37.3	0
MOL000305	lauric acid	23.58793922	200.36	4.543	1.02187	1.09656	1	2	0.043637	POULHZVOKOAJMA-UHFFFAOYSA-N	3893	0	10	37.3	0
MOL000346	succinic acid	29.62033732	118.1	-0.41	-0.44496	-0.70993	2	4	0.012082	KDYFGRWQOYBRFD-UHFFFAOYSA-N	21952380	0	3	74.6	0.41501027
MOL000358	beta-sitosterol	36.91390583	414.79	8.084	1.32463	0.98588	1	1	0.75123	KZJWDPNRJALLNS-VJSFXXLFSA-N	222284	5.355491	6	20.23	0.22550575
MOL000359	sitosterol	36.91390583	414.79	8.084	1.32059	0.87298	1	1	0.7512	KZJWDPNRJALLNS-ZFVHJZABSA-N	12303645	5.371091	6	20.23	0.22479513
MOL000476	Physcion	22.28640405	284.28	2.743	0.52191	-0.40229	2	5	0.26659	FFWOKTFYGVYKIR-UHFFFAOYSA-N	10639	0	1	83.83	0
MOL000608	()-Terpinen-4-ol	81.40667188	154.28	2.55	1.36161	1.66275	1	1	0.032323	WRYLYDPHFGVWKC-SNVBAGLBSA-N	2724161	10.805992	1	20.23	0.2544488
MOL000663	lignoceric acid	14.9035593	368.72	10.017	1.23524	1.00992	1	2	0.33352	QZZGJDVWLFXDLK-UHFFFAOYSA-N	11197	0	22	37.3	0.17017478
MOL000667	1-hexanol	22.04296444	102.2	1.883	1.07671	1.20598	1	1	0.0054272	ZSIAUFGUXNUGDI-UHFFFAOYSA-N	8103	0	4	20.23	0.19096828
MOL000668	PENTYLFURAN	54.5883541	138.23	3.115	1.72013	1.94321	0	1	0.019335	YVBAUDVGOFCUSG-UHFFFAOYSA-N	19602	-1.963646	4	13.14	0.10180051
MOL000669	(S)-camphor	21.68103447	152.26	1.936	1.28209	1.73592	0	1	0.053027	DSSYKIVIOFKYAU-OIBJUYFYSA-N	444294	0	0	17.07	0.27735251
MOL000675	oleic acid	33.12836481	282.52	6.835	1.16896	0.77767	1	2	0.14243	ZQPPMHVWECSIRJ-KTKRTIGZSA-N	445639	4.986206	15	37.3	0.19616304
MOL000676	DBP	64.5416405	278.38	4.198	0.8008	0.55504	0	4	0.13409	DOIRQSBPFJWKBE-UHFFFAOYSA-N	3026	5.40558	10	52.6	0.34491694
MOL000703	2-heptanone	46.56182562	114.21	1.792	1.31468	1.57357	0	1	0.0084055	CATSNJVOTSVZJV-UHFFFAOYSA-N	8051	10.5783	4	17.07	0.25279009
MOL000705	WLN: VH6	19.5879957	114.21	2.309	1.29335	1.49307	0	1	0.0080592	FXHGMKSSBGDXIY-UHFFFAOYSA-N	8130	0	5	17.07	0.22542453
MOL000707	Heptenal	37.15951183	112.19	2.286	1.30331	1.56132	0	1	0.008253	NDFKTBCGKNOHPJ-AATRIKPKSA-N	5283316	3.95704	4	17.07	0.30076817
MOL000708	WLN: VHR	32.62796592	106.13	1.589	1.32343	1.65581	0	1	0.014163	HUMNYLRZRPPJDN-UHFFFAOYSA-N	240	12.0742	1	17.07	0.44275171
MOL000710	OYA	19.06821324	128.24	2.765	1.30183	1.51674	0	1	0.011222	NUJGJRNETVAIRJ-UHFFFAOYSA-N	454	0	6	17.07	0.22505136
MOL000714	Hyacinthin	38.64648502	120.16	1.517	1.30517	1.58238	0	1	0.017812	DTUQWGWMVIHBKE-UHFFFAOYSA-N	998	-2.04432	2	17.07	0.43100506
MOL000775	EEE	45.0163211	88.12	0.37	1.06595	1.25978	0	2	0.0045272	XEKOWRVHYACXOJ-UHFFFAOYSA-N	8857	11.6434	2	26.3	0.21429518
MOL000860	stearic acid	17.82542938	284.54	7.28	1.14557	1.22356	1	2	0.14086	QIQXTHQIDYTFRH-UHFFFAOYSA-N	5281	0	16	37.3	0.18716544
MOL000867	Heptadekan	8.642472374	240.53	8.127	1.83578	1.86559	0	0	0.074658	NDJKXXJCMXVBJW-UHFFFAOYSA-N	12398	0	14	0	0.14006476
MOL000875	Cedrol	16.23454047	222.41	3.157	1.35496	1.45926	1	1	0.12172	SVURIXNDRWRAFU-OGMFBOKVSA-N	0	0	0	20.23	0.23925617
MOL000882	1,1-dimethylbutylbenzene	46.46864405	162.3	4.143	1.85027	2.03286	0	0	0.034856	PIUUDKDOAUICQP-UHFFFAOYSA-N	16136	4.148132	3	0	0.33754012
MOL000885	Dodekan	17.73740163	170.38	5.846	1.79234	1.96263	0	0	0.02413	SNRUBQQJIBEYMU-UHFFFAOYSA-N	8182	0	9	0	0.15765549
MOL000886	tetradecane	15.94226412	198.44	6.758	1.78783	1.78297	0	0	0.039319	BGHCVCJVXZWKCC-UHFFFAOYSA-N	12389	0	11	0	0.14841554
MOL000895	Zingiberene	18.79706313	204.39	5.081	1.90606	2.01094	0	0	0.055533	KKOXKGNSUHTUBV-LSDHHAIUSA-N	92776	0	4	0	0.29551944
MOL000924	Mnk	17.6587517	170.33	3.616	1.3965	1.64156	0	1	0.025869	KYWIYKKSMDLRDC-UHFFFAOYSA-N	8163	0	8	17.07	0.2229175
MOL000971	Ethylpalmitate	18.98672237	284.54	6.967	1.41208	1.14897	0	2	0.13539	XIRNKXNNONJFQO-UHFFFAOYSA-N	12366	0	16	26.3	0.16174141
MOL001285	octanol	21.05716984	130.26	2.796	1.16263	1.22962	1	1	0.010949	KBPLFHHGFOOTCA-UHFFFAOYSA-N	957	0	6	20.23	0.17022179
MOL001300	PEL	44.03418878	122.18	1.547	1.11221	1.12878	1	1	0.017357	WRMNZCZEMHIOCP-UHFFFAOYSA-N	6054	-2.40562	2	20.23	0.36573675
MOL001335	WLN: Q1R	58.67593246	108.15	1.226	1.08484	1.27477	1	1	0.013827	WVDDGKGOMKODPV-UHFFFAOYSA-N	244	11.8666	1	20.23	0.38123399
MOL001393	myristic acid	21.18117264	228.42	5.455	1.07113	0.99179	1	2	0.066784	TUNFSRHWOTWDNC-UHFFFAOYSA-N	11005	0	12	37.3	0.18521617
MOL001394	Oktadekan	9.806386361	254.56	8.583	1.8317	1.8291	0	0	0.090617	RZJRJXONCZWCBN-UHFFFAOYSA-N	11635	0	15	0	0.13750342
MOL001396	PENTADECYLIC ACID	20.18459315	242.45	5.911	1.07931	0.88486	1	2	0.081479	WQEPLUUGTLDZJY-UHFFFAOYSA-N	13849	0	13	37.3	0.18164326
MOL001417	OCTENAL	19.41377536	126.22	2.742	1.34276	1.58912	0	1	0.011462	LVBXEMGDVWVTGY-VOTSOKGWSA-N	5283324	0	5	17.07	0.28041267
MOL001456	citric acid	56.2198911	192.14	-1.395	-1.10696	-1.37769	4	7	0.047066	KRKNYBCHXYNGOX-UHFFFAOYSA-N	19782904	11.4554	5	132.13	0.42949119
MOL001497	Ethylpentadecanoate	19.74194783	270.51	6.511	1.39876	1.27981	0	2	0.1135	PTEYJUIKYIKULL-UHFFFAOYSA-N	38762	0	15	26.3	0.19236766
MOL001506	Supraene	33.54594264	410.8	11.331	2.08183	1.73017	0	0	0.42161	YYGNTYWPHWGJRM-AAJYLUCBSA-N	638072	2.721453	15	0	0.27038652
MOL001619	UPL	8.520498415	268.59	9.039	1.83329	1.69808	0	0	0.10901	LQERIDTXQFOHKA-UHFFFAOYSA-N	12401	0	16	0	0.15663439
MOL001640	NON	26.73806656	172.3	3.63	0.9612	1.05836	1	2	0.027306	GHVNFZFCNZKVNT-UHFFFAOYSA-N	2969	0	8	37.3	0.21996266
MOL001649	2-hydroxy-3-methylanthraquinone	26.09335963	238.25	3.027	0.57906	-0.22433	1	3	0.18221	RNJHIYAJJKOFIO-UHFFFAOYSA-N	10889963	0	0	54.37	0.4503876
MOL001652	1H-2,6-dioxacyclopent(cd)inden-1-one, 4-((acetyloxy)methyl)-5-(beta-D-glucopyranosyloxy)-2a,4a,5,7b-tetrahydro-, (2aS-(2aalpha,5alpha,7balpha))-	26.43078123	414.4	-2.549	-1.60022	-1.99564	4	11	0.70947	IBIPGYWNOBGEMH-DILZHRMZSA-N	0	0	6	161.21	0.29525989
MOL001656	(1S,4aS,5R,7aS)-5-hydroxy-7-methylol-1-[(2S,3R,4S,5S,6R)-3,4,5-trihydroxy-6-methylol-tetrahydropyran-2-yl]oxy-1,4a,5,7a-tetrahydrocyclopenta[d]pyran-4-carboxylic acid	3.552294799	390.38	-3.537	-2.53563	-3.19974	7	11	0.44693	ZVXWFPTVHBWJOU-AWQYILTISA-N	21602023	0	5	186.37	0.26710495
MOL001657	scandoside_qt	30.02271752	228.22	-1.79	-1.50374	-2.52972	4	6	0.1021	DEZBPOJFSPMPHL-BDNRQGISSA-N	0	7.883844	2	107.22	0.3116343
MOL001739	zoomaric acid	35.77585321	254.46	5.923	1.17781	0.88232	1	2	0.099334	SECPZKHBENQXJG-FPLPWBNLSA-N	445638	5.290259	13	37.3	0.23763248
MOL001773	indole	34.37557727	117.16	2.124	1.80938	2.07362	1	0	0.025578	SIKJAQJRHWYJAI-UHFFFAOYSA-N	798	5.563229	0	15.79	0.20482776
MOL001850	Izoforon	44.98316407	138.23	2.056	1.28032	1.6622	0	1	0.027181	HJOVHMDZYOCNQW-UHFFFAOYSA-N	6544	11.4025	0	17.07	0.32187948
MOL001899	ZINC02169908	23.30236497	268.54	6.197	1.42457	1.23749	0	1	0.09759	WHWDWIHXSPCOKZ-IRXDYDNUSA-N	1810797	0	12	17.07	0.22811848
MOL002046	hexanoic acid	73.07519787	116.18	1.806	0.796	0.9334	1	2	0.0090082	FUZZWVXGSFPDMH-UHFFFAOYSA-N	8892	10.8053	4	37.3	0.27050096
MOL002117	��-sesquiphellandrene	23.68481517	204.39	5.135	1.89306	2.01816	0	0	0.055554	PHWISBHSBNDZDX-LSDHHAIUSA-N	12315492	0	4	0	0.29880044
MOL002496	Sulcatone	26.35906494	126.22	1.793	1.34963	1.51758	0	1	0.012095	UHEPJGULSIKKTP-UHFFFAOYSA-N	9862	0	3	17.07	0.30726615
MOL002699	Cetene	5.338042166	224.48	7.28	1.8349	1.91326	0	0	0.062078	GQEZCXVZFLOKMC-UHFFFAOYSA-N	12395	0	13	0	0.20532292
MOL002850	butylated hydroxytoluene	40.02026868	220.39	4.85	1.75264	1.79758	1	1	0.071985	NLZUEZXRPGMBCV-UHFFFAOYSA-N	31404	10.359112	2	20.23	0.29664239
MOL002879	Diop	43.59332547	390.62	7.439	0.7934	0.26014	0	4	0.39247	IJFPVINAQGWBRJ-UHFFFAOYSA-N	33934	3.599307	16	52.6	0.27659455
MOL002883	Ethyl oleate (NF)	32.39738821	310.58	7.435	1.40295	1.10325	0	2	0.19061	LVGKNOAMLMIIKO-QXMHVHEDSA-N	5363269	4.850269	17	26.3	0.19263862
MOL003047	[(1S)-endo]-(-)-Borneol	83.54491086	154.28	1.975	1.21797	1.42823	1	1	0.05275	DTGKSKDOIYIVQL-QXFUBDJGSA-N	1201518	11.3329	0	20.23	0.25373396
MOL003050	nonanoic acid	40.508858	158.27	3.174	0.92061	1.08429	1	2	0.021191	FBUKVWPVBMHYJY-UHFFFAOYSA-N	8158	4.154232	7	37.3	0.22880241
MOL003126	alpha cadinene	18.7279396	204.39	4.745	1.85103	2.05407	0	0	0.077252	QMAYBMKBYCGXDH-QLFBSQMISA-N	12306049	0	1	0	0
MOL003484	PEY	25.69685654	178.24	3.647	1.88471	1.79192	0	0	0.097919	YNPNZTXNASCQKK-UHFFFAOYSA-N	995	0	0	0	0.52019757
MOL003528	METHYLBENZOFURAN	54.35255948	132.17	2.279	1.74295	1.78314	0	1	0.032204	GBGPVUAOTCNZPT-UHFFFAOYSA-N	20263	13.137548	0	13.14	0.21068875
MOL003837	esculetin	22.96888958	178.15	1.365	0.43785	0.02268	2	4	0.066251	ILEDWLMCKZNDJK-UHFFFAOYSA-N	5281416	0	0	70.67	0.35696158
MOL003864	Morindon	18.79187003	270.25	2.492	0.42385	-0.31471	3	5	0.24021	BATFHSIVMJJJAF-UHFFFAOYSA-N	442756	0	0	94.83	0.40165085
MOL003991	Tectochinon	26.65262568	222.25	3.295	0.91933	0.24421	0	2	0.15679	NJWGQARXZDRHCD-UHFFFAOYSA-N	6773	0	0	34.14	0.46532178
MOL003992	2-PENTADECANONE	7.412129527	226.45	5.441	1.46663	1.63012	0	1	0.064026	CJPNOLIZCWDHJK-UHFFFAOYSA-N	61303	0	12	17.07	0.20066102
MOL003999	3,3-diethyl-4,5-dimethylhex-4-en-2-one	46.69926013	182.34	3.575	1.38886	1.69616	0	1	0.037953	DDDLGRSAXDMACD-UHFFFAOYSA-N	549557	12.539976	4	17.07	0.30988425
MOL004284	2-Nonadecanone	14.37970578	282.57	7.266	1.51843	1.52964	0	1	0.13569	IEDKVDCIEARIIU-UHFFFAOYSA-N	69423	0	16	17.07	0.18715699
MOL004477	OME	52.48074603	32.05	-0.358	0.61927	0.31346	1	1	0.00010337	OKKJLVBELUTLKV-UHFFFAOYSA-N	887	12.4832	0	20.23	0.15648016
MOL004610	gamma-Undecalactone	49.11566177	184.31	3.459	1.25281	1.41138	0	2	0.039769	PHXATPHONSXBIL-JTQLQIEISA-N	441644	4.476066	6	26.3	0.22222689
MOL005120	PLY	16.54283736	240.48	6.415	1.44435	1.27759	0	1	0.079526	NIOYUNMRJMEDGI-UHFFFAOYSA-N	984	0	14	17.07	0.17567553
MOL005402	Methyl margarate	17.40884666	284.54	7.075	1.3673	1.25433	0	2	0.13808	HUEBIMLTDXKIPR-UHFFFAOYSA-N	15609	0	16	26.3	0.17162669
MOL005521	phytane	13.86308864	282.62	8.678	1.81414	1.82656	0	0	0.10838	GGYKPYDKXLHNTI-VAMGGRTRSA-N	0	0	13	0	0.20493408
MOL005723	Phytodolor	52.31786345	222.21	1.6	0.75824	0.437	1	5	0.10317	HOEVRHHMDJKUMZ-UHFFFAOYSA-N	5318565	2.209009	2	68.9	0
MOL005840	PANA	50.34658294	219.3	4.289	1.84331	1.6112	1	1	0.13059	XQVWYOYUZDUNRW-UHFFFAOYSA-N	7013	8.959799	2	12.03	0
MOL006147	Alizarin-2-methylether	32.80877385	254.25	2.525	0.61959	-0.13659	1	4	0.20971	BYQWRZGQEZAOPQ-UHFFFAOYSA-N	80103	30.823732	1	63.6	0
MOL006148	Deoxylucidin	20.24883307	254.25	1.937	0.17279	-0.44894	2	4	0.21068	JCZCSQSSSAHDCB-UHFFFAOYSA-N	32209	0	1	74.6	0
MOL006158	Rubiadin	25.01785091	254.25	2.76	0.48529	-0.33706	2	4	0.2095	IRZTUXPRIUZXMP-UHFFFAOYSA-N	124062	0	0	74.6	0
MOL006163	1-Hydroxy-2-methylanthraquinone	24.76794645	238.25	3.027	0.81271	0.075	1	3	0.18231	CZODYZFOLUNSFR-UHFFFAOYSA-N	160817	0	0	54.37	0
MOL006991	60761-00-4	45.4401755	170.28	1.181	0.89029	0.90552	1	2	0.059727	YVCUGZBVCHODNB-WEDXCCLWSA-N	109010	11.4303	0	29.46	0.24220422
MOL007785	asperuloside	12.72096331	414.4	-2.549	-1.40664	-1.95592	4	11	0.70941	IBIPGYWNOBGEMH-RURBUAHLSA-N	0	0	6	161.21	0.27450225
MOL007786	asperuloside_qt	26.50086197	252.24	-0.802	-0.31329	-0.69038	1	6	0.17445	NGGKNZCFVQZFGK-QFOLPQNPSA-N	0	0	3	82.06	0
MOL008120	(S)-4-Nonanolide	61.8358023	156.25	2.546	1.19034	1.38518	0	2	0.02598	OALYTRUKMRCXNH-QMMMGPOBSA-N	441574	3.341123	4	26.3	0.24042565
MOL009491	1,2-diethyl-3-methylcyclohexylamine	76.38006085	169.35	2.967	1.40235	1.59697	2	1	0.039336	NRVMGRHCJULOHW-HBNTYKKESA-N	0	11.891692	2	26.02	0.21155272
MOL009492	1,2-dihydroxy-3-methyl-9,10-anthraquinone	24.38596802	254.25	2.76	0.55763	-0.2549	2	4	0.20942	QPAGCTACMMYJIO-UHFFFAOYSA-N	429241	0	0	74.6	0.43210086
MOL009493	1,3-Dihydroxy-2-methoxyanthraquinone	18.51185756	270.25	2.257	0.40848	-0.33419	2	5	0.23896	JHNIAAKMKICMPB-UHFFFAOYSA-N	146101	0	1	83.83	0.36176917
MOL009494	1,4-dihydroxy-2-methoxy-7-methylanthracenequinone	21.85797878	284.28	2.743	0.59328	-0.2374	2	5	0.26542	IVJVOKCJFGMBTB-UHFFFAOYSA-N	12416403	0	1	83.83	0.29663268
MOL009495	2-hydroxy-1,5-dimethoxy-6-(methoxymethyl)-9,10-anthraquinone	95.85173977	328.34	2.312	0.54305	-0.17076	1	6	0.37249	HEVJQUHAJKODII-UHFFFAOYSA-N	16203753	29.976274	4	82.06	0.24173076
MOL009496	1,5,7-trihydroxy-6-methoxy-2-methoxymethylanthracenequinone	80.4229501	330.31	1.794	0.27379	-0.62549	3	7	0.37789	WQUIDUAYYISUHB-UHFFFAOYSA-N	0	28.245527	3	113.29	0.2439656
MOL009497	1,5-diethyl-2,3-dimethylcyclohexylamine	61.50210778	183.38	3.219	1.33224	1.4522	2	1	0.04579	LKZNHGFUOSOFPM-WISYIIOYSA-N	0	11.188076	2	26.02	0.22016379
MOL009498	1,6-Dihydroxy-2,4-dimethoxyanthraquinone	18.42001587	300.28	2.241	0.49038	-0.48253	2	6	0.3004	AZOVYGVUYZKMOP-UHFFFAOYSA-N	126726	0	2	93.06	0.260739
MOL009499	1,6-Dihydroxy-2-methoxyanthraquinone	18.45567782	270.25	2.257	0.3724	-0.48028	2	5	0.24086	HULRBUQQNBFVIW-UHFFFAOYSA-N	132521	0	1	83.83	0.36602214
MOL009500	1,6-dihydroxy-5-methoxy-2-(methoxymethyl)-9,10-anthraquinone	104.5393992	314.31	2.061	0.36762	-0.30228	2	6	0.33917	KKHLOCIPXRSWKM-UHFFFAOYSA-N	11674044	29.016572	3	93.06	0.2810021
MOL009501	1-hydroxy-2,3-dimethyl-9,10-anthraquinone	18.46928147	252.28	3.513	0.79336	0.00933	1	3	0.20496	GARRKQYRNXWAAS-UHFFFAOYSA-N	1382	0	0	54.37	0.4316245
MOL009502	1-hydroxy-3-methylol-9,10-anthraquinone	21.58937152	254.25	1.937	-0.00321	-0.84054	2	4	0.21011	UZLMVCOKWZNITE-UHFFFAOYSA-N	171106	0	1	74.6	0.42310265
MOL009503	1-hydroxy-3-methoxy-9,10-anthraquinone	104.3253859	254.25	2.525	0.58585	-0.23769	1	4	0.20915	LRCKMFKYRNMGRL-UHFFFAOYSA-N	13412786	30.775384	1	63.6	0.38947773
MOL009504	1-hydroxy-6-hydroxymethylanthracenequinone	81.76548177	254.25	1.937	-0.03879	-0.7895	2	4	0.2115	DGGHVFUGMGGLON-UHFFFAOYSA-N	44595036	30.800452	1	74.6	0.42006469
MOL009505	1-hydroxy-7-hydroxymethylanthracenequinone	9.32603412	254.25	1.937	0.06409	-0.99176	2	4	0.21134	USJFNACPAHQRBS-UHFFFAOYSA-N	0	0	1	74.6	0.41853178
MOL009506	Hydroxyanthraquinone	21.44963962	224.22	2.541	0.71763	-0.02242	1	3	0.16102	BTLXPCBPYBNQNR-UHFFFAOYSA-N	8512	0	0	54.37	0.46240583
MOL009507	1-isobutyl-2,5-dimethylcyclohexylamine	78.65204156	183.38	3.219	1.34844	1.52721	2	1	0.043907	SBQSIEIRLLREFI-QJPTWQEYSA-N	0	4.050552	2	26.02	0.21614948
MOL009508	1-methyl-3-propylcyclooctane	34.81047905	168.36	5.066	1.80554	2.11877	0	0	0.030119	RWJKPXWCCYRYRH-NWDGAFQWSA-N	0	5.990531	2	0	0.18853448
MOL009509	2-phenyldodecane	3.814354033	246.48	7.13	1.91606	2.06291	0	0	0.097352	VRPRIAVYSREHAN-QGZVFWFLSA-N	0	0	10	0	0.26367381
MOL009510	1F-Fructofuranosylnystose	3.01374845	828.81	-9.702	-6.42109	-13.94567	17	26	0.35594	QNTKVQQLMHZOKP-NEJDVEAASA-N	3085157	0	17	426.98	0.21719851
MOL009511	2,5,5-trimethylhex-1-ene	60.03161125	126.27	3.623	1.80557	2.07801	0	0	0.013628	GBQMYJAPIDGHKW-UHFFFAOYSA-N	545898	10.770276	3	0	0.28862494
MOL009512	methyl 9,10-dioxoanthracene-2-carboxylate	21.83132023	266.26	2.664	0.20943	-0.52108	0	4	0.23927	JJFLSBOGTGPZMM-UHFFFAOYSA-N	3146261	0	2	60.44	0.44609746
MOL009513	2-hydroxy-1,8-dimethoxy-7-methoxymethylanthracenequinone	112.3026489	328.34	2.312	0.45587	-0.29804	1	6	0.37164	ZAHPVPZTAQYVKO-UHFFFAOYSA-N	0	29.435143	4	82.06	0.25324723
MOL009514	1-methoxy-2-hydroxyanthraquinone	8.703761861	254.25	2.525	0.5826	-0.15395	1	4	0.20949	VRGZEPNGEFBVIZ-UHFFFAOYSA-N	80309	0	1	63.6	0.40805489
MOL009515	2-hydroxy-3-hydroxymethylanthracenequinone	24.23594733	254.25	1.937	-0.17696	-0.97855	2	4	0.21064	LMXDYBJTJGPZPD-UHFFFAOYSA-N	44445519	0	1	74.6	0.40988621
MOL009516	2-Hydroxyanthraquinone	27.45490846	224.22	2.541	0.47605	-0.29943	1	3	0.16082	GCDBEYOJCZLKMC-UHFFFAOYSA-N	11796	0	0	54.37	0.47546902
MOL009517	1,3,6-trihydroxy-2-methoxy-9,10-anthraquinone	18.61958513	286.25	1.99	0.12803	-0.74943	3	6	0.27268	XUHCTZUMZGBPRV-UHFFFAOYSA-N	11659239	0	1	104.06	0.35453305
MOL009518	2-methyl-p-methylphenyl-2-heptene	7.1816461	202.37	5.581	1.94389	1.99228	0	0	0.059356	MBGDQMRIBJJMNT-SNAWJCMRSA-N	0	0	5	0	0.31637862
MOL009519	(2R,3S)-(+)-3',5-Dihydroxy-4 ,7-dimethoxydihydroflavonol	77.23781866	332.33	1.987	0.12927	-0.38595	3	7	0.33461	SVPNMFZMHPLGRR-IAGOWNOFSA-N	5316762	14.127763	3	105.45	0.29328257
MOL009520	3,8-dimethylundecane	4.722978842	184.41	5.893	1.80518	2.01518	0	0	0.02949	WOGVWUCXENBLIV-QWHCGFSZSA-N	0	0	8	0	0.19902742
MOL009521	3-hydroxy-1,2-dimethoxyanthracenequinone	20.28383177	284.28	2.508	0.51943	-0.22867	1	5	0.26526	HVGBWHWYZSXFQX-UHFFFAOYSA-N	57509304	0	2	72.83	0.33718902
MOL009522	3-hydroxy-2-Tetradecane-Stearic acid	17.17433777	496.96	12.293	0.6896	-0.61694	2	3	0.50575	DRDCPEHSKVGWNF-FIRIVFDPSA-N	0	0	29	57.53	0.16223671
MOL009523	3-Ethynylphenol	28.24554767	118.14	2.69	1.53532	1.56343	1	1	0.019353	AODMJIOEGCBUQL-UHFFFAOYSA-N	139144	0	0	20.23	0.54586065
MOL009524	3beta,20(R),5-alkenyl-stigmastol	36.91390583	414.79	8.084	1.35994	0.89413	1	1	0.75074	KZJWDPNRJALLNS-OSBPDXFISA-N	7067828	5.220499	6	20.23	0.22080004
MOL009525	3beta-24S(R)-butyl-5-alkenyl-cholestol	35.35248934	456.88	9.248	1.36151	0.79448	1	1	0.82221	JTNJOYSWTWFIJO-STRJLHQDSA-N	0	7.044911	8	20.23	0.22699018
MOL009526	3beta,5-alkenyl-spirostol	17.32487062	412.72	5.511	1.04898	0.5652	1	2	0.80603	SFYXNFAKFIOWEN-JSHUJVKESA-N	0	0	0	29.46	0.20888691
MOL009527	4-hydroxymethyl-1,3-dimethoxyanthracenequinone	21.40572787	298.31	2.171	0.33172	-0.46043	1	5	0.29363	KPPXQIWTJXUVSU-UHFFFAOYSA-N	0	0	3	72.83	0.26177594
MOL009528	(4R,5S)-5-hydroxyhexan-4-olide	69.06690579	130.16	0.143	0.2954	0.01376	1	3	0.01915	KBLZKAKKJPDYKJ-CRCLSJGQSA-N	10887941	11.141	1	46.53	0.30745032
MOL009529	5alpha-Hydroxy-2alpha-(alpha-methylbutyryl)-oxy-7beta,9alpha,10beta-triacetoxy-4(20),11-taxadiene	27.89459113	562.77	3.937	0.02409	-0.30874	1	9	0.7949	RIHLIEZPEMBSOA-ZHBRLZGCSA-N	0	0	10	125.43	0.22554833
MOL009530	6-alpha-hydroxyadoxoside	5.478668207	332.34	-2.924	-1.43237	-1.89247	6	9	0.29924	QUPDDAKPGFTANB-GRVCGJRRSA-N	0	0	3	149.07	0.23130748
MOL009531	6-alpha-hydroxyadoxoside_qt	86.43109199	170.18	-1.177	-0.2238	-0.49841	3	4	0.053557	PIOZWAUDJWQWGE-HXOWADHMSA-N	0	13.263043	0	69.92	0.27578905
MOL009532	6beta,7beta-epoxy-8-epi-splendoside	11.85768748	420.41	-3.951	-2.24178	-4.25819	6	12	0.59532	ZHTGZWDWDCHEOX-HWCJXECGSA-N	11166049	0	6	187.9	0.22597504
MOL009533	6beta,7beta-epoxy-8-epi-splendoside_qt	132.8862359	258.25	-2.204	-0.79235	-1.51559	3	7	0.16591	TVFNUDMDGZMYSU-YZDIHIQWSA-N	0	3.782259	3	108.75	0.23749733
MOL009534	Isoeicosane	10.28466145	282.62	9.291	1.88594	1.97182	0	0	0.12867	LEEDMQGKBNGPDN-UHFFFAOYSA-N	137081	0	16	0	0.15203734
MOL009535	Nystose	3.954667729	666.66	-7.905	-5.32879	-11.80956	14	21	0.56729	FLDFNEBHEXLZRX-DLQNOBSRSA-N	166775	0	13	347.83	0.22238666
MOL009536	alizarin-1-methyl ether	23.14728186	268.28	2.873	0.68708	-0.08501	1	4	0.23569	GZVWFYXIFCDQIB-UHFFFAOYSA-N	0	0	2	63.6	0.39880258
MOL009537	americanin A	46.70571232	328.34	2.302	-0.07814	-0.98128	3	6	0.34901	NTXXGPYGMQQSML-MNSDHWDNSA-N	0	2.604194	4	96.22	0.40865114
MOL009538	4-[3-Hydroxymethyl-6-(3-hydroxy-propenyl)-2,3-dihydro-benzo[1,4]dioxin-2-yl]-benzene-1,2-diol	21.35747959	330.36	2.046	-0.31438	-1.36666	4	6	0.34457	NKYXNCKZTCGVJJ-ZHEVZCJESA-N	637304	0	4	99.38	0.38216868
MOL009539	2-Anthraquinonecarboxaldehyde	19.49799703	236.23	2.568	0.19946	-0.44306	0	3	0.18518	XBWFYFHSIFEXMY-UHFFFAOYSA-N	344310	0	1	51.21	0.48000756
MOL009540	asperuloside acid	22.48433255	390.38	-3.537	-1.94524	-2.46124	7	11	0.44687	ZVXWFPTVHBWJOU-QRTAMLEZSA-N	0	0	5	186.37	0.22116436
MOL009541	Asperuloside tetraacetate	45.47262233	582.56	-1.033	-1.39029	-1.73364	0	15	0.81584	PNJMLKLECQXAHQ-GGHIHTNXSA-N	0	20.715904	14	185.49	0.34352949
MOL009542	Majantol	45.90711493	178.3	3.082	1.3492	1.36184	1	1	0.042231	FYMOBFDUZIDKMI-UHFFFAOYSA-N	175948	2.811507	3	20.23	0.31600404
MOL009543	ZINC03107553	47.67382523	120.16	1.329	1.0802	1.22788	1	1	0.03597	SKLKSDFOCXHYOO-MRVPVSSYSA-N	7035404	11.8444	0	20.23	0.35743368
MOL009544	Hypogaeic acid	35.77585321	254.46	5.923	1.10163	0.82865	1	2	0.099636	PJHOFUXBXJNUAC-KTKRTIGZSA-N	5318393	5.280971	13	37.3	0.22537611
MOL009545	citrifolinin A-1	3.022790161	822.8	-6.958	-3.97499	-4.9085	10	23	0.10805	NBDIHQFMQSLUAP-XBCKVCLXSA-N	0	0	14	344.57	0.27560332
MOL009546	deacetyl asperuloside	15.26757282	372.36	-2.928	-1.496	-2.08056	5	10	0.5384	BDLDISNCZVBVKG-TZFZIWDNSA-N	0	0	4	155.14	0.25724047
MOL009547	desacetyl asperulosidic acid	16.90440932	390.38	-3.537	-2.14711	-2.82533	7	11	0.44681	ZVXWFPTVHBWJOU-RCISICSDSA-N	12315349	0	5	186.37	0.3048197
MOL009548	desacetyl asperulosidic acid_qt	32.48702929	228.22	-1.79	-1.31295	-1.84869	4	6	0.10213	DEZBPOJFSPMPHL-OORONAJNSA-N	0	7.497328	2	107.22	0.32833242
MOL009549	Ether	55.74552373	74.14	0.748	1.4223	1.69206	0	1	0.0020535	RTZKZFJDLAIYFH-UHFFFAOYSA-N	3283	11.4838	2	9.23	0.19297263
MOL009550	heptasaccharide	3.013720692	1063.04	-11.463	-7.58508	-17.94687	20	33	0.15327	PZUPAGRIHCRVKN-XDMBGKRDSA-N	0	0	16	524.59	0.21452115
MOL009551	isoprincepin	49.12131675	494.53	2.519	-0.18169	-1.47194	5	9	0.77375	RRXDUTVDPLTNBK-LTJUSVHVSA-N	0	3.003733	4	138.07	0.31734863
MOL009552	m-Tolualdehyde	49.98273309	120.16	2.076	1.36606	1.52104	0	1	0.018956	OVWYEQOVUDKZNU-UHFFFAOYSA-N	12105	11.8979	1	17.07	0.41643897
MOL009553	Monotropein	2.527039323	390.38	-3.412	-2.37977	-3.11694	7	11	0.44447	HPWWQPXTUDMRBI-NJPMDSMTSA-N	73466	0	5	186.37	0.29714406
MOL009554	monotropein_qt	43.45602519	228.22	-1.665	-0.98267	-1.22945	4	6	0.10511	DYRCZWSLIIULSB-PXMQNUKVSA-N	0	8.918151	2	107.22	0.32383981
MOL009555	morindacin	14.77202384	214.24	-1.363	-1.15108	-2.15069	3	5	0.082766	MOUZVDVFZGJOOS-XGEHTFHBSA-N	44583980	0	3	86.99	0.26614639
MOL009556	(4aR,7aS)-7-methylol-4,4a,5,7a-tetrahydro-3H-cyclopenta[c]pyran-1-one	82.28297774	168.21	0.443	0.63526	0.7789	1	3	0.050407	MMHXUZUVNFJVET-SVRRBLITSA-N	10397184	-0.387464	1	46.53	0.24094102
MOL009557	morinipticoside	7.30972435	562.52	-1.569	-2.01835	-2.54298	5	14	0.72516	CLYKZMKFLMUDMH-UELBNEJVSA-N	0	0	7	211.04	0.34539813
MOL009558	2-hydroxyethyl 5-hydroxy-2-(2-hydroxybenzoyl)-4-(hydroxymethyl)benzoate	62.31606189	332.33	1.411	-1.02324	-1.70524	4	7	0.25772	BRYATOWTSDMLNN-UHFFFAOYSA-N	24763413	17.606236	7	124.29	0.36969084
MOL009559	morintrifolins B	1.416204598	378.36	1.95	-0.75348	-1.4157	5	9	0.35586	KYYYCWQVMIWKEX-UHFFFAOYSA-N	0	0	7	153.75	0.32489207
MOL009560	methyl (1S,4aS,6R,7R,7aS)-6-hydroxy-7-(hydroxymethyl)-1-[(2S,3R,4S,5S,6R)-3,4,5-trihydroxy-6-(hydroxymethyl)oxan-2-yl]oxy-1,4a,5,6,7,7a-hexahydrocyclopenta[d]pyran-4-carboxylate	9.569362356	406.43	-3.301	-1.66411	-2.21715	6	11	0.47955	GTEDLLYKAJRTNK-KQCYYMTHSA-N	10453987	0	6	175.37	0.2124517
MOL009561	officinalisin	10.60205371	248.31	-1.196	-0.71558	-1.183	4	6	0.12308	SMNKEUVRHNWHAI-ORMBPQIASA-N	0	0	5	99.38	0.2118784
MOL009562	Ohioensin-A	38.13467065	372.39	3.569	0.59512	-0.17336	3	5	0.75842	DBGJQYIYUBGFLT-GQIHDASDSA-N	0	15.092482	0	86.99	0.40504757
MOL009563	NPG	64.99949762	104.17	0.017	0.18296	-0.67834	2	2	0.010029	SLCVBVWXLSEKPL-UHFFFAOYSA-N	31344	11.1252	2	40.46	0.1950974
MOL009564	rotungenic acid	18.99284395	488.78	4.228	-0.32318	-1.05595	4	5	0.7139	YLHQFGOOMKJFLP-ASSOKHFZSA-N	0	0	2	97.99	0.23766947
MOL009565	Rubiadin-1-methyl ether	20.03226238	268.28	3.011	0.60146	-0.16325	1	4	0.23386	NTBUBTCXACOEEC-UHFFFAOYSA-N	96191	0	1	63.6	0.35161704
Angelica sinensis (Oliv.) Diels��DG��
MOL_ID	molecule_name	ob	mw	alogp	caco2	bbb	hdon	hacc	drug-likeness	inchikey	PubChem_Cid	halflife	RBN	TPSA	FASA-
MOL000023	Hemo-sol	39.84097885	136.26	3.503	1.82929	2.11692	0	0	0.02231	XMGQYMWWDOXHJM-JTQLQIEISA-N	440917	11.679068	1	0	0
MOL000035	beta-Selinene	24.38821416	204.39	4.807	1.82578	2.11989	0	0	0.081081	YOVSPTNQHMDJAG-QLFBSQMISA-N	442393	0	1	0	0
MOL000040	Scopoletol	27.77346082	192.18	1.616	0.71351	0.29931	1	4	0.076154	RODXRVNMMDRFIK-UHFFFAOYSA-N	5280460	0	1	59.67	0
MOL000069	palmitic acid	19.2965647	256.48	6.368	1.09151	0.99862	1	2	0.098573	IPCSVZSSVZVIGE-UHFFFAOYSA-N	985	0	14	37.3	0
MOL000116	Nonanal	40.27634015	142.27	3.222	1.30729	1.50223	0	1	0.015196	GYHFUZHODSMOHU-UHFFFAOYSA-N	31289	6.35457	7	17.07	0.2058707
MOL000117	Cymol	27.20382673	134.24	3.51	1.85992	2.09815	0	0	0.022463	HFPZCAJZSCWRBC-UHFFFAOYSA-N	7463	0	1	0	0.34152725
MOL000121	Decanal	29.80505997	156.3	3.678	1.33684	1.4357	0	1	0.020124	KSMVZQYAVGTKIV-UHFFFAOYSA-N	8175	0	8	17.07	0.20161143
MOL000125	(-)-alpha-Pinene	46.24981501	136.26	2.873	1.84526	2.2987	0	0	0.052565	GRWFGVWFFZKLTI-IUCAKERBSA-N	440968	11.4218	0	0	0.24731636
MOL000162	beta-Chamigrene	31.99116089	204.39	4.708	1.81712	2.07386	0	0	0.080672	WLNGPDPILFYWKF-OAHLLOKOSA-N	442353	8.591822	0	0	0
MOL000197	Myrcene	24.96376008	136.26	3.688	1.83989	1.97983	0	0	0.015286	UAHWPYUMFXYFJY-UHFFFAOYSA-N	31253	0	4	0	0.37053537
MOL000199	Safrol	45.3367099	162.2	2.606	1.44246	1.29	0	2	0.047125	ZMQAAUBTXCXRIC-UHFFFAOYSA-N	5144	5.000839	2	18.46	0.38374975
MOL000201	p-Ocimene	15.06052114	136.26	3.634	1.85109	1.99228	0	0	0.015199	IHPKGUQCSIINRJ-CSKARUKUSA-N	5281553	0	3	0	0.38736424
MOL000202	Moslene	33.01642148	136.26	3.449	1.88393	2.04506	0	0	0.02224	YKFLAYDHMOASIY-UHFFFAOYSA-N	7461	11.0828	1	0	0.27275583
MOL000206	isoeugenol	70.10031992	164.22	2.5	1.38014	1.27504	1	2	0.036329	BJIOGJUNALELMI-ONEGZZNKSA-N	853433	0.648602	2	29.46	0.3303279
MOL000232	()-alpha-Terpineol	46.29776221	154.28	2.415	1.28156	1.40212	1	1	0.030811	WUOACPNHFRMFPN-VIFPVBQESA-N	442501	10.7513	1	20.23	0.26362225
MOL000259	o-Thymol	43.28127042	150.24	3.243	1.57555	1.71203	1	1	0.029778	RECUKUPTGUEGMW-UHFFFAOYSA-N	10364	11.286592	1	20.23	0.32744682
MOL000270	CHEBI:7	45.1980814	136.26	2.873	1.84284	2.15102	0	0	0.04265	BQOFWKZOCNGFEC-BDAKNGLRSA-N	443156	11.440792	0	0	0.26532206
MOL000346	succinic acid	29.62033732	118.1	-0.41	-0.44496	-0.70993	2	4	0.012082	KDYFGRWQOYBRFD-UHFFFAOYSA-N	21952380	0	3	74.6	0.41501027
MOL000357	Sitogluside	20.63193686	576.95	6.337	-0.1362	-0.9283	4	6	0.6241	NPJICTMALKLTFW-OFUAXYCQSA-N	5742590	0	9	99.38	0.22702196
MOL000358	beta-sitosterol	36.91390583	414.79	8.084	1.32463	0.98588	1	1	0.75123	KZJWDPNRJALLNS-VJSFXXLFSA-N	222284	5.355491	6	20.23	0.22550575
MOL000360	FER	39.55851681	194.2	1.618	0.4703	-0.03311	2	4	0.058069	KSEBMYQBYZTDHS-HWKANZROSA-N	445858	2.378545	3	66.76	0.3422915
MOL000383	D-Galacturonic acid, homopolymer	29.7522627	194.16	-2.475	-1.99516	-4.70641	5	7	0.044648	IAJILQKETJEXLJ-RSJOWCBRSA-N	84740	0	5	135.29	0
MOL000389	FERULIC ACID (CIS)	54.96547685	194.2	1.618	0.52671	0.35866	2	4	0.058005	KSEBMYQBYZTDHS-HYXAFXHYSA-N	1548883	2.579025	3	66.76	0
MOL000421	nicotinic acid	47.64529278	123.12	0.284	0.33848	0.20967	1	3	0.020168	PVNIIMVLHYAWGP-UHFFFAOYSA-N	938	11.9826	1	50.19	0
MOL000449	Stigmasterol	43.82985158	412.77	7.64	1.44458	1.00045	1	1	0.75665	HCXVJBMSMIARIN-PHZDYDNGSA-N	5280794	5.574595	5	20.23	0.21679397
MOL000478	Eucarvone	53.13613969	150.24	2.067	1.34832	1.65057	0	1	0.030032	QNGQIURXCUHNAT-UHFFFAOYSA-N	136330	11.453292	0	17.07	0
MOL000479	Farnesene	17.41806873	204.39	5.515	1.95385	2.20961	0	0	0.047569	JSNRRGGBADWTMC-NTCAYCPXSA-N	5281517	0	7	0	0
MOL000489	(1S,4aR,8aR)-1-isopropyl-7-methyl-4-methylene-2,3,4a,5,6,8a-hexahydro-1H-naphthalene	19.802499	204.39	4.799	1.85892	2.0254	0	0	0.077344	WRHGORWNJGOVQY-KKUMJFAQSA-N	6432404	0	1	0	0
MOL000635	vanillin	51.99600777	152.16	1.306	0.6778	0.41159	1	3	0.032596	MWOOGOJBHIARFG-UHFFFAOYSA-N	1183	11.793384	2	46.53	0.32594272
MOL000705	WLN: VH6	19.5879957	114.21	2.309	1.29335	1.49307	0	1	0.0080592	FXHGMKSSBGDXIY-UHFFFAOYSA-N	8130	0	5	17.07	0.22542453
MOL000885	Dodekan	17.73740163	170.38	5.846	1.79234	1.96263	0	0	0.02413	SNRUBQQJIBEYMU-UHFFFAOYSA-N	8182	0	9	0	0.15765549
MOL000967	bergamotene	28.51149565	204.39	4.753	1.8559	2.06045	0	0	0.090026	DGZBGCMPRYFWFF-KKUMJFAQSA-N	12300073	0	3	0	0.28552434
MOL000974	cuminal	38.28600044	148.22	2.784	1.38829	1.60832	0	1	0.029012	WTWBUQJHJGUZCY-UHFFFAOYSA-N	326	1.941279	2	17.07	0.36335731
MOL001212	Loxanol V	14.18992173	214.44	5.533	1.26802	0.97555	1	1	0.051747	HLZKNKRTKFSKGZ-UHFFFAOYSA-N	8209	0	12	20.23	0.13846877
MOL001224	Tridecylene	17.69008827	182.39	5.912	1.82799	2.00618	0	0	0.03167	VQOXUMQBYILCKR-UHFFFAOYSA-N	17095	0	10	0	0.20494856
MOL001273	80-57-9	50.63140744	150.24	1.942	1.27451	1.59484	0	1	0.061837	DCSCXTJOXBUFGB-SFYZADRCSA-N	65724	11.5586	0	17.07	0.34078652
MOL001302	Usaf hc-1	16.2251978	202.28	2.327	-0.01137	-0.63659	2	4	0.051156	CXMXRPHRNRROMY-UHFFFAOYSA-N	5192	0	9	74.6	0.25356278
MOL001306	o-Acetyl-p-cresol	24.96490973	150.19	1.789	1.02331	0.87802	1	2	0.03183	YNPDFBFVMJNGKZ-UHFFFAOYSA-N	15068	0	1	37.3	0.3853617
MOL001314	Azelex	16.90012824	188.25	1.871	-0.04264	-0.71685	2	4	0.041301	BDJRBEYXGGNYIS-UHFFFAOYSA-N	19347555	0	8	74.6	0.26321036
MOL001388	(+)-Ledol	16.95547653	222.41	3.203	1.4337	1.69043	1	1	0.12057	AYXPYQRXGNDJFU-AOWZIMASSA-N	92812	0	0	20.23	0.21091984
MOL001578	Hypnon	48.19256036	120.16	1.57	1.35871	1.54113	0	1	0.018645	KWOLFJPFCHCOCG-UHFFFAOYSA-N	7410	25.1964	1	17.07	0.45097554
MOL001640	NON	26.73806656	172.3	3.63	0.9612	1.05836	1	2	0.027306	GHVNFZFCNZKVNT-UHFFFAOYSA-N	2969	0	8	37.3	0.21996266
MOL001788	adenine	62.80583588	135.15	-0.581	-0.3046	-0.62629	3	4	0.034822	GFFGJBXGBJISGV-UHFFFAOYSA-N	190	13.333959	0	80.48	0
MOL002029	()-Cuparene	38.26308654	202.37	4.715	1.87975	2.14626	0	0	0.07494	SLKPBCXNFNIJSV-HNNXBMFYSA-N	86895	-2.239882	1	0	0.30460754
MOL002033	cis-Thujopsene	56.42609556	204.39	4.078	1.84396	2.2412	0	0	0.1167	WXQGPFZDVCRBME-QEJZJMRPSA-N	442402	-1.450652	0	0	0.25224599
MOL002098	3-Butylidene-7-hydroxyphthalide	62.67581645	204.24	2.735	1.00497	0.89647	1	3	0.082048	XLFDJKJEYMKLJX-YFHOEESVSA-N	5281559	4.661874	2	50.44	0.37382969
MOL002102	Levistolid A	2.150373998	380.52	4.97	0.94109	0.45469	0	4	0.81738	UBBRXVRQZJSDAK-PHGZUJCWSA-N	0	0	4	56.51	0.27098319
MOL002110	Allocymene	14.88538254	136.26	3.58	1.85442	1.91453	0	0	0.015094	GQVMHMFBVWSSPF-SOYUKNQTSA-N	5368821	0	2	0	0.37573823
MOL002111	BdPh	42.44142918	188.24	3.003	1.32349	1.26771	0	2	0.067395	WMBOCUXXNSOQHM-DHZHZOJOSA-N	5352899	5.643613	2	30.21	0.39118913
MOL002143	senkyunolide-C	46.80475756	204.24	2.735	0.86873	0.49758	1	3	0.081112	NRENRLOUWSVYIA-NYYWCZLTSA-N	0	5.79921	2	50.44	0.3852123
MOL002144	senkyunolide-D	79.1297876	222.26	1.795	0.11556	-0.06977	1	4	0.096223	UGROTEPUQKOPNU-GFCCVEGCSA-N	0	5.365128	3	63.6	0.3710613
MOL002145	senkyunolide-E	34.40249972	204.24	1.901	0.55297	0.05604	1	3	0.080325	RAGLCXMIVOLFJJ-XNYAHFKXSA-N	0	7.177832	2	50.44	0.39272338
MOL002180	4-Octanone	19.37447754	128.24	2.458	1.3732	1.54767	0	1	0.011354	YWXLSHOWXZUMSR-UHFFFAOYSA-N	11516	0	5	17.07	0.2182975
MOL002184	(6R)-6-butylcyclohepta-1,4-diene	31.69348525	150.29	3.925	1.85265	2.17611	0	0	0.02363	IRKYSUMPMNRVDS-LLVKDONJSA-N	11804943	5.699938	3	0	0.25035217
MOL002201	cis-ligustilide	51.30031124	190.26	2.941	1.30184	1.23678	0	2	0.066555	IQVQXVFMNOFTMU-DHZHZOJOSA-N	5877292	5.527981	2	30.21	0.33865878
MOL002480	Methylbutenol	54.57829947	86.15	0.841	1.12306	1.32198	1	1	0.0068743	HNVRRHSXBLFLIG-UHFFFAOYSA-N	8257	11.4718	1	20.23	0.32919222
MOL002830	PCR	51.98643064	108.15	2.049	1.55823	1.87628	1	1	0.014696	IWDCLRJOBJJRNH-UHFFFAOYSA-N	2879	11.8666	0	20.23	0.40698093
MOL002972	(4S)-1-methyl-4-(6-methylhepta-1,5-dien-2-yl)cyclohexene	20.30158753	204.39	5.329	1.89373	1.98881	0	0	0.055521	XZRVRYFILCSYSP-OAHLLOKOSA-N	10104370	0	4	0	0.28443125
MOL002983	Guasol	51.59528313	124.15	1.546	1.27757	1.47654	1	2	0.019924	LHGVFZTZFXWLCP-UHFFFAOYSA-N	460	11.9241	1	29.46	0.31828731
MOL002998	IPH	36.05039271	94.12	1.563	1.50024	1.86256	1	1	0.010539	ISWSIDIOOBJBQZ-UHFFFAOYSA-N	20488062	12.0721	0	20.23	0.44181865
MOL003534	CADINENE	17.11827504	204.39	4.745	1.88268	2.0617	0	0	0.077374	USDOQCCMRDNVAH-KKUMJFAQSA-N	10657	0	1	0	0.25391451
MOL003587	Acoradiene	36.72569304	204.39	4.753	1.84609	2.10555	0	0	0.072988	DVBSKQAFCDJNSL-QLFBSQMISA-N	90351	-0.841344	1	0	0.27966082
MOL004474	Maruzen M	48.44065423	122.18	2.505	1.5717	1.81308	1	1	0.018346	HXDOZKJGKXYMEW-UHFFFAOYSA-N	31242	11.6275	1	20.23	0.37346122
MOL004479	o-cresol	62.45396277	108.15	2.049	1.573	1.89838	1	1	0.015391	QWVGKYWNOKOFNN-UHFFFAOYSA-N	335	11.9622	0	20.23	0.39822683
MOL004613	6,7,3',8'-diligustilide	9.833157604	380.52	5.172	0.78866	0.48301	0	4	0.70364	TYSOMZQRYGBSKN-BSHHJLFISA-N	0	0	4	56.51	0.32083467
MOL004723	beta-Terpinene	42.28925166	136.26	3.503	1.84731	2.11859	0	0	0.022295	SCWPFSIZUZUCCE-UHFFFAOYSA-N	66841	11.207892	1	0	0.29296112
MOL004734	Butal	68.65781846	72.12	0.941	1.17974	1.55199	0	1	0.0022106	ZTQSAGDEMFDKMZ-UHFFFAOYSA-N	261	11.6061	2	17.07	0.26796097
MOL004791	Ethol	13.32293779	242.5	6.445	1.30779	1.07466	1	1	0.078137	BXWNKGSJHAJOGX-UHFFFAOYSA-N	2682	0	14	20.23	0.15396588
MOL005125	ANN	29.68520142	152.16	1.418	0.68592	0.51451	1	3	0.031857	ZEYHEAKUIGZSGI-UHFFFAOYSA-N	7478	0	2	46.53	0.35696602
MOL005449	h-Met-h	70.86633942	149.24	-0.273	0.05672	-0.1725	3	3	0.013018	FFEARJCKVFRZRR-BYPYZUCNSA-N	6992087	11.694892	4	88.62	0.37392509
MOL005589	3,4-DIMETHYLBENZALDEHYDE	39.99447498	134.19	2.562	1.39977	1.51082	0	1	0.024904	POQJHLBMLVTHAU-UHFFFAOYSA-N	22278	11.7563	1	17.07	0.39085951
MOL005590	ETHYLBENZALDEHYDE	40.95340347	134.19	2.532	1.40274	1.62223	0	1	0.023225	QNGNSVIICDLXHT-UHFFFAOYSA-N	20861	4.59314	2	17.07	0.37415734
MOL005608	TMHYDROP	54.41642419	152.21	2.754	1.20782	1.03677	2	2	0.034565	AUFZRCJENRSRLY-UHFFFAOYSA-N	12785	11.673592	0	40.46	0.35364226
MOL006440	bicycloelemene	20.88815108	204.39	4.894	1.87851	2.06946	0	0	0.080679	ZQODGIAJYWHYRF-IUODEOHRSA-N	0	0	0	0	0.25193104
MOL006869	WLN: QR CQ DV1	36.49135585	152.16	1.035	0.66964	0.46144	2	3	0.033526	SULYEHHGGXARJS-UHFFFAOYSA-N	6990	25.1012	1	57.53	0.40338084
MOL007745	WLN: QVR BVQ	17.73535966	166.14	1.039	-0.04736	-0.22673	2	4	0.042085	XNGIFLGASWRNHJ-UHFFFAOYSA-N	18183610	0	2	74.6	0.46272418
MOL008244	(1R,2S,4R)-1-ethyl-1-methyl-2,4-bis(1-methylethyl)cyclohexane	15.00824809	210.45	5.571	1.79738	2.20289	0	0	0.05873	MAVRWHAPLNZGKH-QLFBSQMISA-N	12309447	0	3	0	0.24325162
MOL008245	DODECENE	17.74066928	168.36	5.455	1.79554	2.0542	0	0	0.024657	CRSBERNSMYQZNG-UHFFFAOYSA-N	8183	0	9	0	0.21870823
MOL008246	phosphatdic acid	19.31834866	228.11	-1.554	-1.22212	-1.65508	2	8	0.05318	YOMDOOYNZDMRMW-RXMQYKEDSA-N	25163993	0	8	129.17	0.42350391
MOL008247	L-beta,gamma-Dimyristoyl-alpha-cephalin	20.68521313	635.97	9.49	-0.43275	-1.80118	3	9	0.46937	NEZDNQCXEZDCBI-WJOKGBTCSA-N	9852308	0	35	144.19	0.20502059
MOL008248	phosphatidylinositol	4.626557883	390.27	-3.852	-2.34113	-2.95906	6	13	0.28514	GUBXYMKIJFOYOA-QSJIWTKBSA-N	0	0	10	219.32	0.34482944
MOL008249	phosphatidylinositol_qt	12.66251579	228.11	-1.554	-1.14767	-1.77229	2	8	0.053205	YOMDOOYNZDMRMW-YFKPBYRVSA-N	0	0	8	129.17	0
MOL008250	ESEN	47.312947	148.12	1.304	0.56119	0.30165	0	3	0.044303	LGRFSURHDFAFJT-UHFFFAOYSA-N	6811	13.725413	0	47.28	0.53928566
MOL008251	sedanolide	62.45827708	194.3	3.373	1.24131	1.40391	0	2	0.065307	UPJFTVFLSIQQAV-GXSJLCMTSA-N	12315451	5.052289	3	26.3	0.27542955
MOL008252	senkyunolide	68.2778756	192.28	3.191	1.28037	1.40307	0	2	0.065963	ZPIKVDODKLJKIN-LLVKDONJSA-N	54753664	5.493873	3	26.3	0.31015572
MOL008253	sphingomyelin	0.311396696	493.73	3.181	-0.45928	-1.30645	3	7	0.50661	VKJNOCIZJAMXIZ-HEFFAWAOSA-N	0	0	22	114.9	0.18509316
MOL008254	Isotetandrine	10.42245431	622.82	7.218	0.94524	0.2756	0	8	0.10166	WVTKBKWTSCPRNU-IHLOFXLRSA-N	0	0	4	61.86	0.2059028
MOL008255	��-acoradiene	40.98453386	204.39	4.505	1.8246	2.09053	0	0	0.072677	XTISJFXWBIASHF-NFAWXSAZSA-N	0	-0.904452	1	0	0.24648197
MOL008256	InChI=1/C15H24/c1-10-7-8-15-9-12(10)14(3,4)13(15)6-5-11(15)2/h7,11-13H,5-6,8-9H2,1-4H	55.56099313	204.39	4.123	1.78777	2.0539	0	0	0.10498	IRAQOCYXUMOFCW-KYEXWDHISA-N	0	4.82344	0	0	0.24597026
MOL008257	��-copaene	29.32851002	204.39	4.169	1.8269	2.03908	0	0	0.12401	VLXDPFLIRFYIME-GZBLMMOJSA-N	0	0	1	0	0.23022783
MOL008258	(1R,4R,5S)-4-isopropenyl-1,8-dimethylspiro[4.5]dec-8-ene	40.65088454	204.39	4.753	1.83339	2.09983	0	0	0.072942	DVBSKQAFCDJNSL-RBSFLKMASA-N	13743810	-0.18374	1	0	0.26162058
MOL008259	2,6-di(phenyl)thiopyran-4-thione	69.13373172	280.43	4.616	1.73596	1.28731	0	0	0.14581	QENWKTQYINCUOX-UHFFFAOYSA-N	11832833	6.759216	2	60.33	0.57534283
MOL008260	o-Xylenol	53.12879917	122.18	2.535	1.61721	1.88424	1	1	0.020879	QWBBPBRQALCEIZ-UHFFFAOYSA-N	10687	11.9185	0	20.23	0.37049243
MOL008261	2,4,6-trimethyl-Octane	29.14070135	156.35	4.777	1.80607	2.19555	0	0	0.018723	XHNIFDXYGLPJLP-MNOVXSKESA-N	59734807	0	5	0	0.24783823
MOL008262	Mesitaldehyde	37.803325	148.22	3.048	1.5421	1.5811	0	1	0.03176	HIKRJHFHGKZKRI-UHFFFAOYSA-N	10254	11.6282	1	17.07	0.37099138
MOL008263	Isoxylaldehyde	38.84990848	134.19	2.562	1.39052	1.6569	0	1	0.024964	SMUVABOERCFKRW-UHFFFAOYSA-N	22015	11.743484	1	17.07	0.39795357
MOL008264	(E)-octadec-3-ene	19.50024195	252.54	8.139	1.8554	2.06877	0	0	0.091902	OCKCCFAPMYQFLZ-FNORWQNLSA-N	5365984	0	14	0	0.18971343
MOL008265	2-valerylbenzoic acid	78.26002819	206.26	2.754	0.61043	0.44522	1	3	0.063097	SWAMOIJQDQZLRX-UHFFFAOYSA-N	5315165	17.781906	5	54.37	0.3570897
MOL008266	(Z)-2-Hexenyl hexanoate	19.39277684	198.34	3.988	1.26351	1.26273	0	2	0.040466	UQPLEMTXCSYMEK-VQHVLOKHSA-N	5352973	0	9	26.3	0.23290858
MOL008267	2-Methylhexadecanoic acid	20.22786283	270.51	6.83	1.07421	0.87173	1	2	0.11414	AXPAUZGVNGEWJD-MRXNPFEDSA-N	0	0	14	37.3	0.19695796
MOL008268	cis-Isoeugenol	20.7266923	164.22	2.5	1.43004	1.38912	1	2	0.036319	BJIOGJUNALELMI-ARJAWSKDSA-N	1549041	0	2	29.46	0.31631082
MOL008269	2-methyl-5-decanone	20.398583	310.63	7.993	1.41549	1.3181	0	1	0.11202	SUOFGECZMGBCOD-BGYRXZFFSA-N	0	0	14	17.07	0.24817708
MOL008270	2-methyldodecan-5-one	13.16163977	198.39	4.535	1.43317	1.38782	0	1	0.038615	SMRKAPSTEFVTEH-UHFFFAOYSA-N	5319599	0	9	17.07	0.19715846
MOL008271	3,7-dimethyl-nonane	16.97227266	156.35	4.981	1.78114	2.05283	0	0	0.018593	YGPVLXJHRFZYJJ-GHMZBOCLSA-N	42626759	0	6	0	0.21716318
MOL008272	1,1,5-trimethyl-2-formylcyclohexa-2,5-diene-4-one	48.94293393	164.22	1.644	0.82035	0.64871	0	2	0.043076	CNXDUKOIOUAQPE-UHFFFAOYSA-N	0	11.7638	1	34.14	0.36358443
MOL008273	4-Methyl-6-hepten-3-one	78.37544145	126.22	2.074	1.38929	1.69683	0	1	0.013063	AOXNCUPDNCMHRX-SSDOTTSWSA-N	25018179	11.013	4	17.07	0.32232496
MOL008274	6-Ethylresorcinol	46.44831888	138.18	2.238	1.12826	1.06818	2	2	0.025434	VGMJYYDKPUPTID-UHFFFAOYSA-N	17927	11.5615	1	40.46	0.3710123
MOL008275	5-Indolol	63.13788067	133.16	1.856	1.37595	1.44369	2	1	0.033201	LMIQERWZRIFWNZ-UHFFFAOYSA-N	16054	5.735057	0	36.02	0.19456545
MOL008276	Undecanol-6	25.7685511	172.35	4.153	1.19194	1.1378	1	1	0.023933	YBIXBBGRHOUVBB-UHFFFAOYSA-N	32045	0	8	20.23	0.19956759
MOL008277	7,10-PENTADECADIYNOIC ACID	41.49635974	234.37	5.267	1.32461	0.56959	1	2	0.086694	OCIQDJYHPBDJQX-UHFFFAOYSA-N	30942	6.380835	7	37.3	0.26568729
MOL008278	4-chloro-N-[1-methyl-5-[[1-methyl-5-[[1-methyl-5-(2-morpholinoethylcarbamoyl)pyrrol-3-yl]carbamoyl]pyrrol-3-yl]carbamoyl]pyrrol-3-yl]-5-[2-(2-pyridyl)ethylamino]isothiazole-3-carboxamide	7.182423351	762.38	2.926	-0.21397	-1.97897	5	13	0.30969	ZEJGASNRVDPGEN-UHFFFAOYSA-N	488866	0	14	209.71	0.16580985
MOL008279	Amyl ketone	18.64876172	170.33	3.827	1.30937	1.47861	0	1	0.024244	ZPQAKYPOZRXKFA-UHFFFAOYSA-N	13561	0	8	17.07	0.21102072
MOL008280	Isoamylbenzene	35.69357104	148.27	3.937	1.84037	2.04675	0	0	0.025208	XNXIYYFOYIUJIW-UHFFFAOYSA-N	16294	5.892252	3	0	0.33920014
MOL008281	(Z)-2-[[(Z)-2-methylbut-2-enoyl]oxymethyl]but-2-enoic acid	77.10099807	198.24	2.151	0.49087	0.31757	1	4	0.044684	MQFYOYGIGPVWSJ-IUNAMMOKSA-N	6440421	3.966914	5	63.6	0.30928838
MOL008282	Tropone	47.40563846	106.13	1.14	1.24804	1.51623	0	1	0.01246	QVWDCTQRORVHHT-UHFFFAOYSA-N	10881	12.0605	0	17.07	0.50337207
MOL008283	aromadendrene	18.21251825	204.39	4.223	1.82539	2.01925	0	0	0.10418	ITYNGVSTWVVPIC-XGFWRYKXSA-N	12305247	0	0	0	0.24487498
MOL008284	BUA	21.62121025	88.12	0.893	0.69098	0.98156	1	2	0.0046024	FERIUCNNQQJTOY-UHFFFAOYSA-N	264	0	2	37.3	0.33831063
MOL008285	(3S)-3-butyl-3H-isobenzofuran-1-one	55.05160689	190.26	3.253	1.29932	1.36685	0	2	0.066743	HJXMNVQARNZTEE-NSHDSACASA-N	11116832	5.652889	3	26.3	0.37494978
MOL008286	()-Camphoric acid	99.12883449	200.26	1.475	0.09689	0.1302	2	4	0.065643	LSPHULWDVZXLIL-LDWIPMOCSA-N	101807	12.150864	2	74.6	0.33550453
MOL008287	(3E)-3-butylidene-7-hydroxy-2-benzofuran-1-one	42.17353449	204.24	2.735	1.03402	0.94393	1	3	0.082017	XLFDJKJEYMKLJX-JXMROGBWSA-N	5852943	4.752558	2	50.44	0.38183254
MOL008288	Coniferyl ferulate	4.543243354	356.4	3.637	0.71232	-0.15688	2	6	0.39042	PGLIMMMHQDNVRS-YZQQHVNFSA-N	6441913	0	8	85.22	0.33456671
MOL008290	lecithin	0.307084573	678.06	8.769	0.16468	-1.09781	0	8	0.40472	GLDOVNHTIBBCSN-UUWRZZSWSA-N	5313082	0	36	121	0.019545227
MOL008291	2,4-Xylylaldehyde	39.32602039	134.19	2.562	1.41558	1.70971	0	1	0.025006	GISVICWQYMUPJF-UHFFFAOYSA-N	61814	11.7307	1	17.07	0.40718442
MOL008292	m-Ethylphenol	51.30267376	122.18	2.505	1.54589	1.80713	1	1	0.018403	HMNKTRSOROOSPP-UHFFFAOYSA-N	12101	11.6951	1	20.23	0.37570283
MOL008293	1,5,5,6-tetramethyl-1,3-Cyclohexadiene	39.22292703	136.26	3.004	1.82482	2.18394	0	0	0.028742	LKNRSUKTEIJIAS-SECBINFHSA-N	0	11.6883	0	0	0.29420674
Curculigo?orchioides?Gaertn.��XM)
MOL_ID	molecule_name	ob	mw	alogp	caco2	bbb	hdon	hacc	drug-likeness	inchikey	PubChem_Cid	halflife	RBN	TPSA	FASA-
MOL000069	palmitic acid	19.2965647	256.48	6.368	1.09151	0.99862	1	2	0.098573	IPCSVZSSVZVIGE-UHFFFAOYSA-N	985	0	14	37.3	0
MOL000127	Neral	19.48363567	152.26	3.19	1.36372	1.50901	0	1	0.020741	WTEVQBCEXWBHNA-YFHOEESVSA-N	643779	0	4	17.07	0.33651868
MOL000357	Sitogluside	20.63193686	576.95	6.337	-0.1362	-0.9283	4	6	0.6241	NPJICTMALKLTFW-OFUAXYCQSA-N	5742590	0	9	99.38	0.22702196
MOL000358	beta-sitosterol	36.91390583	414.79	8.084	1.32463	0.98588	1	1	0.75123	KZJWDPNRJALLNS-VJSFXXLFSA-N	222284	5.355491	6	20.23	0.22550575
MOL000396	(+)-Syringaresinol	3.291713283	418.48	2.1	0.46855	-0.33652	2	8	0.72244	KOWMJRJXZMEZLD-HCIHMXRSSA-N	443023	0	6	95.84	0
MOL000449	Stigmasterol	43.82985158	412.77	7.64	1.44458	1.00045	1	1	0.75665	HCXVJBMSMIARIN-PHZDYDNGSA-N	5280794	5.574595	5	20.23	0.21679397
MOL000675	oleic acid	33.12836481	282.52	6.835	1.16896	0.77767	1	2	0.14243	ZQPPMHVWECSIRJ-KTKRTIGZSA-N	445639	4.986206	15	37.3	0.19616304
MOL000714	Hyacinthin	38.64648502	120.16	1.517	1.30517	1.58238	0	1	0.017812	DTUQWGWMVIHBKE-UHFFFAOYSA-N	998	-2.04432	2	17.07	0.43100506
MOL000718	3-Methoxyanisole	46.1020248	138.18	1.797	1.37894	1.31496	0	2	0.023498	DPZNOMCNRMUKPS-UHFFFAOYSA-N	9025	11.646792	2	18.46	0.24689792
MOL000860	stearic acid	17.82542938	284.54	7.28	1.14557	1.22356	1	2	0.14086	QIQXTHQIDYTFRH-UHFFFAOYSA-N	5281	0	16	37.3	0.18716544
MOL000879	methyl palmitate	18.08756063	270.51	6.619	1.36631	1.18158	0	2	0.11594	FLIACVVOZYBSBS-UHFFFAOYSA-N	8181	0	15	26.3	0.13916868
MOL000971	Ethylpalmitate	18.98672237	284.54	6.967	1.41208	1.14897	0	2	0.13539	XIRNKXNNONJFQO-UHFFFAOYSA-N	12366	0	16	26.3	0.16174141
MOL001393	myristic acid	21.18117264	228.42	5.455	1.07113	0.99179	1	2	0.066784	TUNFSRHWOTWDNC-UHFFFAOYSA-N	11005	0	12	37.3	0.18521617
MOL001396	PENTADECYLIC ACID	20.18459315	242.45	5.911	1.07931	0.88486	1	2	0.081479	WQEPLUUGTLDZJY-UHFFFAOYSA-N	13849	0	13	37.3	0.18164326
MOL001501	Daturic acid	18.51057885	270.51	6.824	1.12433	0.9472	1	2	0.11827	KEMQGTRYUADPNZ-UHFFFAOYSA-N	10465	0	15	37.3	0.20514172
MOL001607	ZINC03982454	36.91390583	414.79	8.084	1.27411	0.8764	1	1	0.75559	KZJWDPNRJALLNS-ZGFRWYMBSA-N	11870467	3.874011	6	20.23	0.21547422
MOL002031	toluene	42.5804258	92.15	2.316	1.86083	2.11981	0	0	0.00997	YXFVVABEGXRONW-UHFFFAOYSA-N	1140	11.9524	0	0	0.42216787
MOL002202	tetramethylpyrazine	20.00690915	136.22	0.659	1.19482	1.05006	0	2	0.0258	FINHMKGKINIASC-UHFFFAOYSA-N	14296	0	0	25.78	0.30716977
MOL002689	3,4,5-Trimethoxytoluene	23.7290308	182.24	2.267	1.31503	1.2474	0	3	0.044897	KCIZTNZGSBSSRM-UHFFFAOYSA-N	80922	0	3	27.69	0.17659807
MOL003578	Cycloartenol	38.68565906	426.8	7.554	1.52617	1.33261	1	1	0.78093	ONQRKEUAIJMULO-YBXTVTTCSA-N	0	5.003719	4	20.23	0
MOL003973	caffeine	89.45816798	194.22	-0.1	0.57941	-0.0095	0	5	0.075287	RYYVLZVUVIJVGH-UHFFFAOYSA-N	2519	13.635019	0	61.82	0.14730631
MOL004113	(E)-6-Methyl-3,5-heptadien-2-one	59.32394178	152.26	2.893	1.37808	1.44229	0	1	0.020629	QFGBSMZKZAHNKE-SOFGYWHQSA-N	5319674	-1.132347	4	17.07	0.33027425
MOL004114	3,2',4',6'-Tetrahydroxy-4,3'-dimethoxy chalcone	52.69264509	332.33	2.6	0.44543	-0.14504	4	7	0.28064	GYEZIQDCZWTBTP-HWKANZROSA-N	5321858	17.939383	5	116.45	0.26086479
MOL004115	3,3',5,5'-tetramethoxy-7,9'7',9-diepoxy-lignan-4,4'-di-O-��-D-glucopyranoside	5.185814766	742.8	-1.708	-2.23443	-3.61718	8	18	0.29292	FFDULTAFAQRACT-AEYNKQMDSA-N	0	0	12	254.14	0.1936634
MOL004116	methyl 5-acetyl-1,2,3,5,6-oxatetrazinane-3-carboxylate	1.172039369	190.19	-1.596	-0.38557	-0.59097	2	8	0.048546	SLBWLZNGIKCLSL-UHFFFAOYSA-N	14308995	0	1	83.14	0.29198468
MOL004117	4-methyl heptadecanoic acid	22.18911597	284.54	7.076	1.10205	0.91693	1	2	0.13249	YJSYQGRKJYFNIE-QGZVFWFLSA-N	0	0	15	37.3	0.19570073
MOL004118	4-acetyl-2-methyoxy-5-methyltriacontane	17.9023482	509.02	12.559	1.28875	0.89979	0	2	0.48261	FSHDNECJTZBPGP-VOTWKOMSSA-N	0	0	29	26.3	0.17204073
MOL004119	5-METHYLFURFURAL	43.91976422	110.12	1.13	1.07396	1.48401	0	2	0.014379	OUDFNZMQXZILJD-UHFFFAOYSA-N	12097	11.901	1	30.21	0.1646325
MOL004120	Curculigin C	18.24105698	535.79	0.885	-1.6323	-2.08689	6	11	0.65999	KGGBAMINDPCFIK-CWADMIAUSA-N	132568	0	6	167.53	0.35929444
MOL004121	2,4,6-Trichloro-3-methoxy-5-methylphenol	37.53185242	241.5	4.026	1.39534	1.33775	1	2	0.047595	RAJAPXXMSSDPFO-UHFFFAOYSA-N	617690	12.037692	1	29.46	0.55354875
MOL004123	Curculigosaponin G_qt	26.45209051	474.8	4.18	-0.01766	-0.70097	3	4	0.78351	RIEWRMPKFLKPDL-MKLOLZFXSA-N	0	0	5	77.76	0.24571197
MOL004124	Curculigoside B	7.796523639	452.45	0.546	-1.18468	-1.7938	6	11	0.67038	DIZYHORWVKHYCQ-PEVLUNPASA-N	132567	0	8	175.37	0.36410093
MOL004125	Curculigoside B_qt	83.3623598	290.29	2.45	0.24218	-0.2025	3	6	0.19458	HDKLYEXBHZCSHD-UHFFFAOYSA-N	0	5.010423	5	96.22	0.3801738
MOL004126	Curculigoside	14.88572529	466.48	0.797	-1.04949	-1.69377	5	11	0.70565	SJJRKHVKAXVFJQ-QKYBYQKWSA-N	158845	0	9	164.37	0.26857695
MOL004127	Curcumadiol	63.62678803	238.41	2.563	0.81079	0.69659	2	2	0.10498	FNMDHMSGEIODFP-KBXIAJHMSA-N	0	7.712701	1	40.46	0.24503931
MOL004128	4H-Dibenzo(de,g)quinoline, 9-(4,5-dimethoxy-2-((1,2,3,4-tetrahydro-5,6,7-trimethoxy-2-methyl-1-isoquinolinyl)methyl)phenoxy)-5,6,6a,7-tetrahydro-1,2,3,10-tetramethoxy-6-methyl-, (S-(R*,R*))-	20.64762006	756.97	7.094	1.05267	-0.11343	0	12	0.12034	NMCGVMFQTRAOOV-KYJUHHDHSA-N	3082725	0	13	98.78	0.13186941
MOL004129	Curculigoside_qt	4.689472571	304.32	2.701	0.46494	-0.1079	2	6	0.21643	RLZMQSMRILSRTF-UHFFFAOYSA-N	0	0	6	85.22	0.31251362
MOL004130	TETRAMETHYLSUCCINAMIDE	68.78599123	172.26	-0.791	0.87528	0.56359	0	4	0.028866	RCWUFNWXCIKHPC-UHFFFAOYSA-N	23752	3.2734	3	40.62	0.1014609
MOL004131	N-acetyl-N-hydroxy-2-carbamic acid methylester	3.16436083	133.12	-0.556	-0.19215	-0.44213	1	5	0.017112	SXERDDNDADXSNW-UHFFFAOYSA-N	14308994	0	1	66.84	0.2665948
MOL004132	1-Bromo-2-methoxynaphthalene	8.323960295	237.1	3.47	1.76979	1.69676	0	1	0.05963	XNIGURFWNPLWJM-UHFFFAOYSA-N	72860	0	1	9.23	0.4766711
MOL004133	orcinol glucoside	18.30248249	286.31	-0.123	-0.74512	-1.18925	5	7	0.16348	YTXIGTCAQNODGD-UJPOAAIJSA-N	12315192	0	3	119.61	0.31450304
MOL004134	Orcin	48.14154235	124.15	1.781	1.03855	0.88801	2	2	0.020534	OIPPWFOQEKKFEE-UHFFFAOYSA-N	10436	11.9266	0	40.46	0.39780039
MOL004135	2,3,4,7-tetramethoxyxanthone	29.24489053	316.33	2.899	0.92589	0.1193	0	6	0.33404	QPTYQJBRCIANSR-UHFFFAOYSA-N	370636	0	4	67.13	0.20644285
MOL004136	lycorine	12.6156607	287.34	0.714	-0.07522	-0.58452	2	5	0.51062	XGVJWXAYKUHDOO-MEYUZBJRSA-N	0	0	0	62.16	0.26191542
MOL004137	yuccagenin	12.10235812	430.69	3.667	0.23884	-0.29607	2	4	0.78757	ORXKASWXOVPKDV-OJCJCROHSA-N	0	0	0	58.92	0.21265985
MOL004138	corchioside A	12.76703356	418.44	-1.359	-1.88233	-2.25361	7	11	0.52099	UOVCYPNTMQKFJE-RTAXTQGTSA-N	0	0	5	178.53	0.29212028
MOL004139	curculigine A	13.89664617	531.38	-0.29	-1.96176	-2.60655	7	12	0.6988	XBVNHJLYWKRWAX-YFBXCMIBSA-N	0	0	7	187.76	0.34822017
MOL004140	2,4-dichloro-5-methoxy-3-methylphenol	51.39253023	207.06	3.361	1.45199	1.41054	1	2	0.039371	BEJFXQVWJCUACE-UHFFFAOYSA-N	21475016	11.812384	1	29.46	0.43162599
MOL004141	curculigine B	20.82380077	501.35	0.048	-1.33145	-1.94625	6	11	0.62158	UPPPHLGODNLFAD-RBRXNFLUSA-N	0	0	7	167.53	0.33203655
MOL004143	curculigosaponin A	7.316881138	636.96	2.433	-1.27318	-2.23794	6	9	0.39193	APNOBRRKGDSVMK-SIEUGEQMSA-N	0	0	8	156.91	0.23460922
MOL004144	curculigosaponin E_qt	26.45209051	474.8	4.18	-0.20982	-0.84766	3	4	0.78381	RIEWRMPKFLKPDL-ZSHCFQODSA-N	0	0	5	77.76	0.25009033
MOL004145	curculigosaponin B	10.33808265	606.93	2.944	-0.87083	-1.73419	5	8	0.50564	DMOJARJGPBYTOF-ZMTYDNBBSA-N	0	0	7	136.68	0.23235846
MOL004146	curculigosaponin C	39.3061041	769.09	1.197	-2.04798	-3.2432	8	13	0.18984	LIYVVIWBARRHGR-OCGFZUNSSA-N	0	11.837428	10	215.83	0.21975267
MOL004147	curculigosaponin D	31.6009399	799.12	0.686	-2.43425	-3.44408	9	14	0.13519	GCXIZQFNXDSDHA-KXNYVTSSSA-N	0	12.368945	11	236.06	0.221572
MOL004148	curculigosaponin E	17.73699322	931.25	-0.55	-3.13678	-4.40593	11	18	0.067835	FJMIDXCZQPQKPL-VNBUHNBQSA-N	0	0	13	294.98	0.2126161
MOL004149	curculigosaponin F	5.801990321	961.28	-1.06	-3.78312	-4.80475	12	19	0.048863	IAEUXLCCQMQWJN-PYWUMLLCSA-N	0	0	14	315.21	0.2289194
MOL004150	curculigosaponin J_qt	26.45209051	474.8	4.18	-0.2509	-0.8476	3	4	0.78494	RIEWRMPKFLKPDL-UJOSRNFCSA-N	0	0	5	77.76	0.24430087
MOL004151	curculigosaponin G	23.41315822	783.12	1.575	-2.26422	-3.08328	8	13	0.14553	KWTHRQIVEUTZGR-VGRAYJTBSA-N	0	0	10	215.83	0.24975853
MOL004152	curculigosaponin H	6.908312901	915.25	0.338	-2.96632	-4.05801	10	17	0.07272	ZKEDMCRJZHUDDX-COBBANAFSA-N	0	0	12	274.75	0.23911303
MOL004153	2,3,5-TRIMETHYLPHENANTHRENE	18.92430766	220.33	5.105	1.97135	1.78314	0	0	0.15141	PIRFDOCDTWKNTM-UHFFFAOYSA-N	19350	0	0	0	0.45461351
MOL004154	Cynanuriculoside A_qt	53.07499965	923.27	2.897	-0.79402	-1.91273	4	16	0.091751	HAMQIISSOUPISK-XICOARFVSA-N	0	19.102862	15	207.36	0.19756539
MOL004155	curculigosaponin I	6.924923817	945.28	-0.172	-3.35739	-4.34068	11	18	0.050165	YHVMDBCEZJIFRM-SWJMYSBVSA-N	0	0	13	294.98	0.23284531
MOL004156	curculigosaponin J	5.903301982	1077.41	-1.408	-4.1576	-5.38897	13	22	0.025879	QVYSWHWHTISNGL-IGAZHGCESA-N	0	0	15	353.9	0.22604813
MOL004157	curculigosaponin K	17.73740163	963.3	-0.878	-3.92555	-5.01884	13	19	0.048835	YGVBZSPJXQBDED-GLROHYPWSA-N	0	0	14	318.37	0.22246204
MOL004158	curculigosaponin L_qt	18.44718062	476.82	4.363	-0.34145	-1.23105	4	4	0.78329	MYIRIMVUIZGRHZ-SCNURYRHSA-N	0	0	5	80.92	0.22079194
MOL004159	curculigosaponin L	15.2391239	785.14	1.757	-2.27687	-3.28092	9	13	0.14537	XCQTZRJJIAWUAR-HRPIPBPKSA-N	0	0	10	218.99	0.22567502
MOL004160	curculigosaponin M	6.066846405	1077.41	-1.195	-4.16796	-5.37424	14	22	0.025921	PHIGJVJRRXYANI-QBWGNPNYSA-N	0	0	15	357.06	0.21396349
MOL004161	curculigosaponin M_qt	29.84764014	458.8	5.282	0.21598	-0.77242	3	3	0.78246	NTFXEBAYUMGMFA-OFHFKRBMSA-N	0	0	4	60.69	0.25334704
MOL004162	Curculigenin A	12.60869095	474.8	4.18	0.05752	-0.84095	3	4	0.78665	RIEWRMPKFLKPDL-BLTSBWAVSA-N	0	0	5	77.76	0.25501931
MOL004163	Curculigenin B	9.884984667	476.82	4.363	0.03351	-0.70973	4	4	0.78263	MYIRIMVUIZGRHZ-MZJZYFOMSA-N	0	0	5	80.92	0.22367938
MOL004164	Curculigenin C	29.84764014	458.8	5.282	0.5694	-0.28945	3	3	0.78446	NTFXEBAYUMGMFA-KHWCVPMNSA-N	0	0	4	60.69	0.24486288
MOL004165	[5-hydroxy-2-[(2S,3R,4S,5S,6R)-3,4,5-trihydroxy-6-(hydroxymethyl)oxan-2-yl]oxyphenyl]methyl 3-hydroxy-2,6-dimethoxybenzoate	3.9410868	482.48	0.529	-1.13219	-1.7241	6	12	0.7274	SQZLLZXKGWZQGX-DRASZATQSA-N	11503965	0	9	184.6	0.30556905
MOL004166	Curculigoside C_qt	2.04139478	320.32	2.434	0.21058	-0.23475	3	7	0.24505	BPVQXABOFHTJGW-UHFFFAOYSA-N	0	0	6	105.45	0.31652662
MOL004167	2,6-Dimethoxybenzoic acid	62.68447603	182.19	1.402	0.46113	0.33904	1	4	0.047998	MBIZFBDREVRUHY-UHFFFAOYSA-N	15109	11.776376	3	55.76	0.27341735
MOL004168	curculigol	14.24163989	456.83	6.589	0.8848	0.26036	2	2	0.78417	ADAXNLYFMSSRDG-KZANLLOISA-N	0	0	5	40.46	0.24408397
MOL004169	2-PROPYL-1-HEPTANOL	25.79407748	158.32	3.571	1.20277	1.22246	1	1	0.018641	YLQLIQIAXYRMDL-JTQLQIEISA-N	38988758	0	7	20.23	0.18264997
MOL004170	DBQ	27.80289375	220.34	3.129	0.98846	0.80466	0	2	0.074677	RDQSIADLBQFVMY-UHFFFAOYSA-N	12867	0	2	34.14	0.33394489
Epimedium brevicornu Maxim��YYH��
MOL_ID	molecule_name	ob	mw	alogp	caco2	bbb	hdon	hacc	drug-likeness	inchikey	PubChem_Cid	halflife	RBN	TPSA	FASA-
MOL000006	luteolin	36.16262934	286.25	2.067	0.185	-0.84349	4	6	0.24552	IQPNAANSBPBGFQ-UHFFFAOYSA-N	5280445	15.944492	1	111.13	0.39326519
MOL000008	apigenin	23.06216102	270.25	2.334	0.4256	-0.6109	3	5	0.21306	KZNIFHPLKGYRTM-UHFFFAOYSA-N	5280443	0	1	90.9	0.40886214
MOL000098	quercetin	46.43334812	302.25	1.504	0.04842	-0.7689	5	7	0.27525	REFJWTPEDVJJIY-UHFFFAOYSA-N	5280343	14.400548	1	131.36	0.38453352
MOL000118	(L)-alpha-Terpineol	48.79777273	154.28	2.415	1.39392	1.72345	1	1	0.030772	WUOACPNHFRMFPN-SECBINFHSA-N	443162	11.349096	1	20.23	0.26883334
MOL000120	dec-2-enal	18.54769732	154.28	3.655	1.39679	1.59322	0	1	0.02049	MMFCJPPRCYDLLZ-CMDGGOBGSA-N	5283345	0	7	17.07	0.26633793
MOL000130	CAM	67.17381285	152.26	1.936	1.29116	1.70855	0	1	0.053027	DSSYKIVIOFKYAU-XCBNKYQSSA-N	159055	11.3381	0	17.07	0.27158174
MOL000198	(R)-linalool	39.80430084	154.28	2.735	1.32771	1.36071	1	1	0.022686	CDOSHBSSFJOMGT-JTQLQIEISA-N	443158	6.47726	4	20.23	0.31705615
MOL000203	Izosafrol	56.91673775	162.2	2.552	1.4536	1.30739	0	2	0.046883	VHVOLFRBFDOUSH-IHWYPQMZSA-N	1549044	5.140355	1	18.46	0.36933494
MOL000205	(6R)-6-isopropyl-3-methyl-1-cyclohex-2-enone	53.87781814	152.26	2.768	1.29911	1.54748	0	1	0.029701	YSTPAHQEHQSRJD-SECBINFHSA-N	107561	11.289692	1	17.07	0.31746569
MOL000207	Methyleugenol	73.36011441	178.25	2.805	1.46527	1.4121	0	2	0.042845	ZYEMGPIYFIJGTP-UHFFFAOYSA-N	7127	2.918292	4	18.46	0.26590565
MOL000244	()-Borneol	81.80314484	154.28	1.975	1.22378	1.47152	1	1	0.052753	DTGKSKDOIYIVQL-WEDXCCLWSA-N	6552009	11.358	0	20.23	0.23835383
MOL000263	oleanolic acid	29.02084142	456.78	6.422	0.58907	0.074	2	3	0.75599	MIJYXULNPSFWEK-GTOFXWBISA-N	10494	0	1	57.53	0.24701537
MOL000305	lauric acid	23.58793922	200.36	4.543	1.02187	1.09656	1	2	0.043637	POULHZVOKOAJMA-UHFFFAOYSA-N	3893	0	10	37.3	0
MOL000325	(2R,3R)-2-(3,4-dimethoxyphenyl)-7-methoxy-3-methyl-5-[(E)-prop-1-enyl]-2,3-dihydrobenzofuran	24.19190119	340.45	4.725	1.48247	0.92523	0	4	0.34542	ITFKWUHXYCXXFF-XSOBDOKWSA-N	6441048	0	5	36.92	0.24196251
MOL000357	Sitogluside	20.63193686	576.95	6.337	-0.1362	-0.9283	4	6	0.6241	NPJICTMALKLTFW-OFUAXYCQSA-N	5742590	0	9	99.38	0.22702196
MOL000359	sitosterol	36.91390583	414.79	8.084	1.32059	0.87298	1	1	0.7512	KZJWDPNRJALLNS-ZFVHJZABSA-N	12303645	5.371091	6	20.23	0.22479513
MOL000399	Docosanoate	15.68844863	340.66	9.105	1.21002	0.90891	1	2	0.26054	UKMSUNONTOPOIO-UHFFFAOYSA-N	8215	0	20	37.3	0
MOL000422	kaempferol	41.88224954	286.25	1.771	0.26096	-0.55335	4	6	0.24066	IYRMWMYZSQPJKC-UHFFFAOYSA-N	5280863	14.743371	1	111.13	0
MOL000437	Hirsutrin	1.858078251	464.41	-0.587	-1.65819	-2.30907	8	12	0.76904	OVSQVDMCBVZWGM-QSOFNFLRSA-N	5280804	0	4	210.51	0
MOL000472	emodin	24.39832432	270.25	2.492	0.22289	-0.66096	3	5	0.23916	RHMXXJGYXNZAPX-UHFFFAOYSA-N	3220	0	0	94.83	0
MOL000478	Eucarvone	53.13613969	150.24	2.067	1.34832	1.65057	0	1	0.030032	QNGQIURXCUHNAT-UHFFFAOYSA-N	136330	11.453292	0	17.07	0
MOL000561	Astragalin	14.02684507	448.41	-0.32	-1.33598	-1.969	7	11	0.73616	JPUKWEQWGBDDQB-QSOFNFLRSA-N	5282102	0	4	190.28	0.33540285
MOL000622	Magnograndiolide	63.70888436	266.37	1.18	0.02344	-0.24386	2	4	0.18833	VHFXPBHLQOPQHJ-ABBQYLIMSA-N	5319198	3.173804	0	66.76	0.3033132
MOL000667	1-hexanol	22.04296444	102.2	1.883	1.07671	1.20598	1	1	0.0054272	ZSIAUFGUXNUGDI-UHFFFAOYSA-N	8103	0	4	20.23	0.19096828
MOL000695	patchouli alcohol	101.9647362	222.41	3.427	1.4	1.58147	1	1	0.13624	GGHMUJBZYLPWFD-CUZKYEQNSA-N	0	12.642892	0	20.23	0.20928313
MOL000740	(+)-Cycloolivil	24.50473442	376.44	1.239	-0.28695	-1.06929	5	7	0.42259	KCIQZCNOUZCRGH-VOBQZIQPSA-N	5316262	0	5	119.61	0.22163178
MOL001510	24-epicampesterol	37.57681789	400.76	7.628	1.43482	1.14911	1	1	0.71413	SGNBVLSWZMBQTH-ZRUUVFCLSA-N	5283637	4.496849	5	20.23	0.21161248
MOL001579	germacrene	15.05844059	208.43	5.581	1.82381	2.05757	0	0	0.056031	IQSPYJZCWMAJLU-CYSUXKILSA-N	0	0	1	0	0.22453548
MOL001600	copaene	29.47338384	204.39	4.169	1.80953	2.03863	0	0	0.12401	VLXDPFLIRFYIME-QRTUWBSPSA-N	0	0	1	0	0.22374958
MOL001640	NON	26.73806656	172.3	3.63	0.9612	1.05836	1	2	0.027306	GHVNFZFCNZKVNT-UHFFFAOYSA-N	2969	0	8	37.3	0.21996266
MOL001645	Linoleyl acetate	42.10076623	308.56	6.847	1.35826	1.08413	0	2	0.19845	KFXARGMQYWECBV-ZDVGBALWSA-N	5319042	7.478521	16	26.3	0.2085465
MOL001707	24190-29-2	21.67254932	192.33	3.021	1.38324	1.5425	0	1	0.054312	UZFLPKAIBPNNCA-ABZNLYFFSA-N	638013	0	2	17.07	0.30948144
MOL001771	poriferast-5-en-3beta-ol	36.91390583	414.79	8.084	1.45001	1.14299	1	1	0.75034	KZJWDPNRJALLNS-FBZNIEFRSA-N	457801	5.066671	6	20.23	0
MOL001789	isoliquiritigenin	85.32179823	256.27	2.9	0.43959	-0.40612	3	4	0.14805	DXDRHHKMWQZJHT-FPYGCLRLSA-N	638278	17.664015	3	77.76	0.46312603
MOL001792	DFV	32.76272375	256.27	2.565	0.50823	-0.28845	2	4	0.18316	FURUXTVZLHCCNA-AWEZNQCLSA-N	114829	17.885678	1	66.76	0.42163903
MOL001972	Pulegone	51.59647117	152.26	2.752	1.39371	1.73634	0	1	0.029676	NZGWDASTMWDZIW-MRVPVSSYSA-N	442495	11.1892	0	17.07	0.25776523
MOL002040	(1S,4R)-fenchone	72.63902396	152.26	2.357	1.35463	1.73513	0	1	0.050709	LHXDLQBQYFFVNW-XCBNKYQSSA-N	1201521	11.2472	0	17.07	0.29413137
MOL002083	tricin	27.85992866	330.31	2.302	0.5093	-0.59622	3	7	0.33891	HRGUSFBJBOKSML-UHFFFAOYSA-N	5281702	0	3	109.36	0.26554769
MOL002085	alpha-Cubebene	16.73208261	204.39	4.169	1.8335	2.09789	0	0	0.10854	XUEHVOLRMXNRKQ-KHMAMNHCSA-N	0	0	1	0	0.25265768
MOL002307	20-Hexadecanoylingenol	28.20395415	586.94	7.38	0.30385	-0.03882	3	6	0.68297	DSTCZBGJCUOFLM-SXNKARFESA-N	0	0	17	104.06	0.24261923
MOL002361	Terragon	36.589797	148.22	2.822	1.72489	1.83114	0	1	0.027965	ZFMSMUAANRJZFM-UHFFFAOYSA-N	8815	1.787879	3	9.23	0.34425431
MOL002509	Ginkgetin	22.1896269	566.54	4.859	0.11746	-1.48351	4	10	0.58939	AIFCFBUSLAEIBR-UHFFFAOYSA-N	5271805	0	5	159.8	0.33792377
MOL002511	Isoginkgetin	21.55757968	566.54	4.859	0.0198	-1.68864	4	10	0.5847	HUOOMAOYXQFIDQ-UHFFFAOYSA-N	5318569	0	5	159.8	0.33035082
MOL002689	3,4,5-Trimethoxytoluene	23.7290308	182.24	2.267	1.31503	1.2474	0	3	0.044897	KCIZTNZGSBSSRM-UHFFFAOYSA-N	80922	0	3	27.69	0.17659807
MOL002697	junipene	44.07374961	204.39	4.177	1.82262	2.14244	0	0	0.10826	PDSNLYSELAIEBU-ABHRYQDASA-N	0	12.197592	0	0	0.24714732
MOL002891	magnoflorine	0.47998537	342.45	3.122	1.06836	0.68862	2	4	0.54735	YHJFRXGWUVSYOV-ZDUSSCGKSA-N	73337	0	2	58.92	0.15071569
MOL002929	salidroside	7.010257973	300.34	-0.468	-0.81667	-1.40531	5	7	0.19818	ILRCGYURZSFMEG-MQLXINIDSA-N	0	0	5	119.61	0.29670617
MOL002930	Tyrosol	33.81193302	138.18	1.279	0.65425	0.25137	2	2	0.023971	YCCILVSKPBXVIP-UHFFFAOYSA-N	10393	-2.54572	2	40.46	0.35851812
MOL003030	Ginnol	11.32791548	424.89	12.365	1.45637	0.81327	1	1	0.42613	CPGCVOVWHCWVTP-GDLZYMKVSA-N	342803	0	26	20.23	0.14968692
MOL003044	Chryseriol	35.85089483	300.28	2.318	0.39361	-0.53248	3	6	0.27415	SCZVLDHREVKTSH-UHFFFAOYSA-N	5280666	16.312018	2	100.13	0.32380185
MOL003097	Flavone der.	27.12376669	298.31	2.836	0.82667	0.03095	1	5	0.26743	LZERJKGWTQYMBB-UHFFFAOYSA-N	5281601	0	3	68.9	0.26776534
MOL003518	Vetol	53.22920747	126.12	-0.574	0.63721	0.70351	1	3	0.022632	XPCTZQVDEJYUGT-UHFFFAOYSA-N	8369	11.8211	0	50.44	0.27689874
MOL003520	Damascenone	36.42671434	190.31	3.403	1.34492	1.6044	0	1	0.054675	POIARNZEYGURDG-FNORWQNLSA-N	5366074	8.198534	2	17.07	0
MOL003542	8-Isopentenyl-kaempferol	38.04433524	354.38	3.628	0.53297	-0.49034	4	6	0.3948	NADCVNHITZNGJU-UHFFFAOYSA-N	5318624	15.373067	3	111.13	0
MOL003547	Azaron	38.38574731	208.28	2.735	1.42116	1.18131	0	3	0.060667	RKFAZBXYICVSKP-AATRIKPKSA-N	636822	4.546558	4	27.69	0
MOL004363	(Z)-heptadec-3-ene	20.24323888	238.51	7.682	1.8417	1.98748	0	0	0.075621	YICJXYRVTBRLKS-ALCCZGGFSA-N	13529206	0	13	0	0
MOL004364	3,5-Dimethoxytoluene	20.871324	152.21	2.283	1.52206	1.48928	0	2	0.029432	RIZBLVRXRWHLFA-UHFFFAOYSA-N	77844	0	2	18.46	0
MOL004365	Isomenthol	55.30444011	156.3	2.779	1.35487	1.63433	1	1	0.029154	NOOLISFMXDJSKH-OPRDCNLKSA-N	19244	10.878192	1	20.23	0
MOL004366	Octyl formate	53.32366606	158.27	3.128	1.19332	1.23827	0	2	0.021108	AVBRYQRTMPHARE-UHFFFAOYSA-N	8176	6.988644	8	26.3	0
MOL004367	olivil	62.22859563	376.44	1.681	-0.1612	-0.75163	4	7	0.40642	BVHIKUCXNBQDEM-XMCHAPAWSA-N	0	2.270449	6	108.61	0
MOL004368	Hyperin	6.93898582	464.41	-0.587	-1.41812	-2.07562	8	12	0.76905	OVSQVDMCBVZWGM-DTGCRPNFSA-N	5281643	0	4	210.51	0
MOL004369	quercetin-3-rhamnooside	2.608567025	448.41	0.301	-1.11561	-1.8343	7	11	0.7365	OXGUCUVFOIWWQJ-AIRRAIBWSA-N	40486293	0	3	190.28	0
MOL004370	Robinetin	6.350398807	302.25	1.504	-0.12948	-0.79332	5	7	0.27538	SOEDEYVDCDYMMH-UHFFFAOYSA-N	5281692	0	1	131.36	0
MOL004371	rouhuoside	3.618678499	824.86	-1.226	-3.58113	-4.81448	12	20	0.31399	JACMCCOFXWLINV-DASSDAFJSA-N	0	0	11	328.35	0
MOL004372	Sagittatoside A	8.500725648	676.73	0.929	-1.56071	-2.31884	8	15	0.56959	COHHGQPQHHUMDG-SXIVMDCFSA-N	0	0	9	238.2	0
MOL004373	Anhydroicaritin	45.41193421	368.41	3.879	0.72306	0.00641	3	6	0.43786	TUUXBSASAQJECY-UHFFFAOYSA-N	5318980	15.011843	4	100.13	0
MOL004374	sagittatoside B	5.583750444	646.7	1.44	-1.18489	-2.15629	7	14	0.64316	BVDGQVAUJNUPGW-LBEJLRJHSA-N	0	0	8	217.97	0
MOL004375	Trifolin	3.097105504	448.41	-0.32	-1.16764	-1.84532	7	11	0.73616	JPUKWEQWGBDDQB-DTGCRPNFSA-N	5282149	0	4	190.28	0
MOL004376	wanepimedoside A	6.541509855	678.75	0.716	-1.57386	-2.45365	8	15	0.57706	BVEUNAOFYLSYJU-LCIUXTAESA-N	0	0	9	238.2	0
MOL004377	wanepimedoside_qt	6.025415496	386.43	2.778	0.22457	-0.62311	4	7	0.48093	VAYWXTLNNGACLF-UHFFFAOYSA-N	12310757	0	5	120.36	0
MOL004378	Wushanicariin	5.487720704	530.57	2.27	-1.10707	-2.17449	6	11	0.85506	LLNBDBPIVSGXJA-ZANOAUCBSA-N	3082728	0	7	179.28	0
MOL004379	wushanicariin_qt	23.35930945	368.41	4.175	0.5642	-0.36223	3	6	0.46277	RTLJXHMORZDCAR-UHFFFAOYSA-N	0	0	4	100.13	0
MOL004380	C-Homoerythrinan, 1,6-didehydro-3,15,16-trimethoxy-, (3.beta.)-	39.13992598	329.48	2.889	1.01828	0.68493	0	4	0.49461	VFNBFPRWBICVGZ-JXFKEZNVSA-N	0	6.582878	3	30.93	0
MOL004381	Besigomsin	28.52265836	416.51	3.852	0.62572	0.25449	1	7	0.77726	ZWRRJEICIPUPHZ-SFDCACGMSA-N	0	0	4	75.61	0
MOL004382	Yinyanghuo A	56.9573795	420.49	4.198	0.37565	-0.48513	3	6	0.76747	ZAUWPDSVLSOCDG-SFHVURJKSA-N	0	14.441813	4	100.13	0
MOL004383	Yinyanghuo B	1.071103405	422.51	4.999	0.23757	-1.14134	4	6	0.60365	FIZBURLMLRCZTA-LJQANCHMSA-N	0	0	6	111.13	0
MOL004384	Yinyanghuo C	45.67199685	336.36	3.389	0.74533	-0.11481	2	5	0.50155	GPXYBBZISZKRAH-UHFFFAOYSA-N	5315395	15.739587	1	79.9	0
MOL004385	Yinyanghuo D	13.98524246	338.38	4.191	0.61353	-0.53183	3	5	0.37995	PFQMUQWFRINBBG-UHFFFAOYSA-N	5315396	0	3	90.9	0
MOL004386	Yinyanghuo E	51.63212506	352.36	3.122	0.50883	-0.53511	3	6	0.5474	FIKLOAGOJKGOFT-UHFFFAOYSA-N	5315397	15.473105	1	100.13	0
MOL004387	Yixinoside A	6.132252091	1107.49	-0.114	-4.09178	-5.42033	14	22	0.04011	NELKWBXZWCWANB-UIFFJYSWSA-N	0	0	15	357.06	0
MOL004388	6-hydroxy-11,12-dimethoxy-2,2-dimethyl-1,8-dioxo-2,3,4,8-tetrahydro-1H-isochromeno[3,4-h]isoquinolin-2-ium	60.64150904	370.41	2.753	0.34258	-0.12089	1	6	0.65693	FUBYUUKASUJMSZ-UHFFFAOYSA-N	12115137	1.221563	2	85.97	0
MOL004389	3-Hexenyl-beta-glucopyranoside	12.12215967	262.34	-0.308	-0.56612	-0.79485	4	6	0.10776	OZIPFYKAIOOVEJ-WQPBHKFLSA-N	5318046	0	6	99.38	0
MOL004390	5,7,4'-trihydroxy8,3'-diprenylflavone	1.01538062	406.51	6.048	0.92859	-0.15694	3	5	0.58874	NZIDLHYOWGCCCH-UHFFFAOYSA-N	0	0	5	90.9	0
MOL004391	8-(3-methylbut-2-enyl)-2-phenyl-chromone	48.54449639	290.38	4.993	1.52596	0.98851	0	2	0.25066	FMPOBQILEGSRSJ-UHFFFAOYSA-N	17861868	18.727054	3	30.21	0
MOL004392	acuminatoside	3.013824784	985.05	-1.834	-4.03921	-5.2501	13	24	0.15494	NXXVKOAEAAJROE-OCUWVLQZSA-N	0	0	14	376.27	0
MOL004394	Anhydroicaritin-3-O-alpha-L-rhamnoside	41.5834004	676.73	0.772	-1.58592	-2.89333	8	15	0.60981	TZJALUIVHRYQQB-YPRONELTSA-N	0	16.226789	9	238.2	0
MOL004395	artonin U	19.32902732	352.41	4.442	0.86173	0.21664	2	5	0.39114	BSZYNZDGUZYMDL-UHFFFAOYSA-N	44258358	0	4	79.9	0
MOL004396	1,2-bis(4-hydroxy-3-methoxyphenyl)propan-1,3-diol	52.31424958	320.37	1.691	0.0015	-0.86777	4	6	0.22066	DFUOJBWSSSODTR-SJCJKPOMSA-N	12468616	2.180386	6	99.38	0
MOL004397	baohuoside ��	6.056085529	822.89	-0.087	-3.05739	-3.8738	10	19	0.31821	ULZLIYVOYYQJRO-FFHJHMEHSA-N	0	0	11	297.12	0
MOL004398	3,5,7-Trihydroxy-4'-methoxyl-8-prenylflavone-3-O-rhamnopyranoside	3.701024841	514.57	2.676	-0.54846	-1.24352	5	10	0.83885	NGMYNFJANBHLKA-LVKFHIPRSA-N	5488822	0	6	159.05	0
MOL004399	Baohuoside VI	4.93561187	822.89	-0.087	-2.92037	-3.88862	10	19	0.31438	BTSHIWNGQGFPHJ-XODVFGJGSA-N	11972471	0	11	297.12	0
MOL004400	Bilobanol	14.22492548	234.37	3.545	1.16393	0.9641	1	2	0.0945	SNMIMWYZCXBQQW-SWLSCSKDSA-N	0	0	3	33.37	0
MOL004401	bilobetin	7.266010147	552.51	4.608	-0.13612	-1.83388	5	10	0.63317	IWEIJEPIYMAGTH-UHFFFAOYSA-N	5315459	0	4	170.8	0
MOL004402	brevicornin	14.09321249	400.46	3.186	0.41677	-0.10117	3	7	0.52143	YUCRNUHJPUHOKK-UHFFFAOYSA-N	15291301	0	6	109.36	0
MOL004403	caohuoside B	3.016067105	965.01	0.162	-2.94047	-3.73216	8	23	0.18929	FLAHBCCEDHEPGQ-UZORMKMBSA-N	0	0	18	335.56	0
MOL004404	caohuoside D	24.88513494	562.62	1.282	-1.01931	-2.06808	6	12	0.82583	IINPFAXRBBMPBJ-RAUBWGAYSA-N	0	0	9	188.51	0
MOL004405	3-[(2S,3R,4R,5R,6S)-4,5-dihydroxy-6-methyl-3-[(2S,3R,4S,5S,6R)-3,4,5-trihydroxy-6-methyl-tetrahydropyran-2-yl]oxy-tetrahydropyran-2-yl]oxy-5-hydroxy-2-(4-methoxyphenyl)-8-(3-methylbut-2-enyl)-7-[(2S,3R,4S,5S,6R)-3,4,5-trihydroxy-6-methylol-tetrahydropyran	6.056085529	822.89	-0.087	-2.64396	-3.91408	10	19	0.31788	ULZLIYVOYYQJRO-CEWIFYNKSA-N	24721194	0	11	297.12	0
MOL004406	2,15-Hexadecanedione	8.153817748	254.46	4.124	0.87936	0.37685	0	2	0.10061	ANOHLAYDIMKILU-UHFFFAOYSA-N	458096	0	13	34.14	0
MOL004407	Epimedin B	8.65312545	792.86	-0.197	-2.89182	-3.91295	9	18	0.34125	NVWDLULBKVOJFI-ZOCTVJJZSA-N	25087708	0	11	276.89	0
MOL004408	Epimedin C_qt	5.868957979	352.41	4.146	0.82214	-0.06496	2	5	0.4003	FGAWELLANIGUSJ-UHFFFAOYSA-N	0	0	4	79.9	0
MOL004409	Epimedin C	16.29483623	790.89	0.753	-2.49915	-3.48238	8	17	0.34469	KJRQFQYOQYXTRI-HEJAAUFXSA-N	5317090	0	11	256.66	0
MOL004410	epimedokoreanone A	59.84942744	142.12	-0.289	0.29663	0.10791	2	4	0.029524	PCWQIUUSFGFNSZ-UHFFFAOYSA-N	54728446	11.7944	0	70.67	0
MOL004411	(2S,3S)-3,5-dihydroxy-2-(4-hydroxyphenyl)-8-(3-methylbut-2-enyl)-7-[(2S,3R,4S,5S,6R)-3,4,5-trihydroxy-6-methylol-tetrahydropyran-2-yl]oxy-chroman-4-one	3.580618078	518.56	1.704	-1.38591	-2.3582	7	11	0.83915	GRDZTDZJQRPNCN-MMDZVIBYSA-N	7163182	0	6	186.37	0
MOL004413	epimedoside C	2.671474297	516.54	1.723	-0.95954	-2.0438	7	11	0.83699	FJSOHLNMRNSYFR-UHXIJUMASA-N	0	0	6	190.28	0
MOL004414	epimedoside D	5.489009722	794.83	-0.715	-2.71389	-3.8196	11	19	0.34473	FZHKFLMLBFFDJD-GQEKEQRWSA-N	0	0	10	308.12	0
MOL004415	Epimedoside E	5.489009722	794.83	-0.715	-3.1548	-4.04583	11	19	0.35201	XDBZJWHRPCMWOO-NDANIPDNSA-N	0	0	10	308.12	0
MOL004417	epimedoside	14.32023022	760.81	1.687	-1.40277	-2.33598	6	17	0.40802	ZRGOVKQDBSFQIU-CQIFHBRTSA-N	0	0	13	250.34	0
MOL004418	DOB	88.18404175	154.13	0.9	0.25508	0.00995	3	4	0.035244	UIAFKZKHHVMJGS-UHFFFAOYSA-N	1491	11.8804	1	77.76	0
MOL004419	globulol	19.94481443	222.41	3.203	1.31067	1.42567	1	1	0.12056	AYXPYQRXGNDJFU-IMNVLQEYSA-N	11996452	0	0	20.23	0
MOL004420	Hentriacontanol-6	11.05859619	452.95	13.277	1.3308	0.67675	1	1	0.53774	BTIPNGPHUGUYAR-WJOKGBTCSA-N	0	0	28	20.23	0
MOL004421	hexandraside D	5.435218403	822.89	-0.087	-2.56251	-3.52215	10	19	0.31724	LMZZWQKHDOVICB-QGQRWFJPSA-N	0	0	11	297.12	0
MOL004422	Hexandraside E	13.55626344	678.7	-0.367	-2.30137	-3.46521	10	16	0.596	SLUGZPRLJCECEX-YVBMKHBZSA-N	0	0	9	269.43	0
MOL004423	hexandraside F	3.668554708	838.89	-0.975	-3.36757	-4.36147	11	20	0.29556	NLVBYGTTYRFJKH-QSNGFQFUSA-N	0	0	12	317.35	0
MOL004424	Icaride A2	4.762280808	436.5	1.334	-0.19033	-1.28126	4	9	0.5399	WKDDUPJDCWIWAP-HCIHMXRSSA-N	15690604	0	8	127.07	0
MOL004425	Icariin	41.5834004	676.73	0.772	-1.82307	-2.99923	8	15	0.61051	TZJALUIVHRYQQB-XLRXWWTNSA-N	5318997	19.926817	9	238.2	0
MOL004426	Icariresinol	7.133505493	433.47	0.463	-0.5308	-1.16882	4	9	0.52595	MUYFUAAWKHTZDY-BHDDXSALSA-N	0	0	8	148.74	0.009709684
MOL004427	Icariside A7	31.90509191	462.49	1.158	-0.64535	-1.55808	5	10	0.85568	HNMHZSRVQJZGPQ-PUIBNRJISA-N	5318401	2.842199	6	147.3	0
MOL004428	3,4,6-trimethoxyphenanthrene-2,7-diol	24.45738387	300.33	3.063	0.91966	0.20749	2	5	0.29767	XGYYXBDYFNKQER-UHFFFAOYSA-N	356766	0	3	68.15	0
MOL004429	icariside C1	5.123562048	418.59	0.747	-1.10879	-1.86982	6	8	0.37397	PFJDJYAPRBPXLV-YKHOZLKDSA-N	0	0	11	139.84	0
MOL004430	icariside I	21.87912754	530.57	1.974	-0.93045	-1.78689	6	11	0.84822	IYCPMVXIUPYNHI-RBOMYRCTSA-N	0	0	7	179.28	0
MOL004431	icariside II	3.701024841	514.57	2.676	-0.21092	-0.91308	5	10	0.839	NGMYNFJANBHLKA-DYAPJGKMSA-N	0	0	6	159.05	0
MOL004432	4H-1-Benzopyran-4-one, 3-((6-deoxy-alpha-L-mennopyranosyl)oxy)-5,7-dihydroxy-2-(4-hydroxyphenyl)-8-(3-methyl-2-butenyl)-	4.750616797	500.54	2.425	-0.69881	-1.38512	6	10	0.82063	RPLMLWBOUPDPQF-GULSFEPBSA-N	5481982	0	5	170.05	0
MOL004433	3-[(2S,3R,4S,5S,6R)-4,5-dihydroxy-6-methylol-3-[(2S,3R,4R,5R,6S)-3,4,5-trihydroxy-6-methyl-tetrahydropyran-2-yl]oxy-tetrahydropyran-2-yl]oxy-5,7-dihydroxy-2-(4-hydroxyphenyl)-8-(3-methylbut-2-enyl)chromone	2.933783083	662.7	0.678	-2.07904	-3.01553	9	15	0.61213	CJJCKYUGKAVWRW-LBNASTDVSA-N	5318411	0	8	249.2	0
MOL004434	Ikarisoside C	4.962231257	822.89	-1.014	-3.57675	-4.35718	12	19	0.31395	ZOIXTVDCTOAUDQ-FTRGSOTFSA-N	0	0	11	319.12	0
MOL004435	Ikarisoside F	1.953835517	632.67	1.189	-1.83164	-2.70272	8	14	0.66552	JFEVWNOGUFYCOV-NPFMWIEOSA-N	5318413	0	7	228.97	0
MOL004436	Ikshusterol	8.996922926	430.79	7.05	0.87901	0.25768	2	2	0.78524	SXJVFYZNUGGHRG-BRVKPZBJSA-N	0	0	6	40.46	0
MOL004437	Lespedin	7.969737184	578.57	-0.448	-1.97865	-3.07687	8	14	0.78692	PUPKKEQDLNREIM-QNSQPKOQSA-N	5486199	0	5	228.97	0
MOL004438	korepimedoside A	14.92897532	748.8	2.183	-1.74136	-2.29504	6	17	0.43535	URYGGNASCSKKGR-WGMUAILBSA-N	0	0	12	246.43	0
MOL004439	korepimedoside B	3.016810285	965.01	0.162	-2.75834	-3.89513	8	23	0.18982	AHIXHBMUHIBLGS-LMMCPZMWSA-N	0	0	18	335.56	0
