# Supplementary material for: Analysis of Molecular Mechanism of Erxian Decoction in Treating Osteoporosis Based on Formula Optimization Model
Source: Oxid Med Cell Longev. 2021 Jun 18;2021:6641838. doi: 10.1155/2021/6641838 (PMC8238601; doi:10.1155/2021/6641838)
Supplement: Supplementary Materials — Table 1: the collected pathogenic genes of OP, relevance score more than 5. Table 2: the collected components of EXD. Table 3: the active components of EXD. Table 4: the interactions of active components and their targets. Table 5: effective proteins and CACG. [file 6641838.f1.zip › Table S3 (1).txt]

The information of EXD active components.
EXD_ID	molecule_name	OB	MW	Caco2	DL
EXD1	luteolin	36.16	286.25	0.19	0.25
EXD2	apigenin	23.06	270.25	0.43	0.21
EXD3	Arachic acid	16.66	312.6	1.18	0.19
EXD4	quercetin	46.43	302.25	0.05	0.28
EXD5	EIC	41.9	280.5	1.16	0.14
EXD6	oleanolic acid	29.02	456.78	0.59	0.76
EXD7	(2R,3R)-2-(3,4-dimethoxyphenyl)-7-methoxy-3-methyl-5-[(E)-prop-1-enyl]-2,3-dihydrobenzofuran	24.19	340.45	1.48	0.35
EXD8	beta-sitosterol	36.91	414.79	1.32	0.75
EXD9	sitosterol	36.91	414.79	1.32	0.75
EXD10	(+)-Syringaresinol	3.29	418.48	0.47	0.72
EXD11	Docosanoate	15.69	340.66	1.21	0.26
EXD12	kaempferol	41.88	286.25	0.26	0.24
EXD13	Stigmasterol	43.83	412.77	1.44	0.76
EXD14	emodin	24.4	270.25	0.22	0.24
EXD15	Physcion	22.29	284.28	0.52	0.27
EXD16	(Z)-3-(4-hydroxy-3-methoxy-phenyl)-N-[2-(4-hydroxyphenyl)ethyl]acrylamide	118.35	313.38	0.51	0.26
EXD17	diosgenin	80.88	414.69	0.82	0.81
EXD18	Magnograndiolide	63.71	266.37	0.02	0.19
EXD19	coumaroyltyramine	112.9	283.35	0.6	0.2
EXD20	lignoceric acid	14.9	368.72	1.24	0.33
EXD21	oleic acid	33.13	282.52	1.17	0.14
EXD22	(+)-Cycloolivil	24.5	376.44	-0.29	0.42
EXD23	(2S,3S)-3,5,7-trihydroxy-2-(4-hydroxyphenyl)chroman-4-one	24.15	288.27	-0.06	0.24
EXD24	magnoflorine	26.69	342.45	1.09	0.55
EXD25	Menisporphine	24.33	321.35	1.05	0.52
EXD26	palmatine	64.6	352.44	1.33	0.65
EXD27	Fumarine	59.26	353.4	0.56	0.83
EXD28	Isocorypalmine	35.77	341.44	0.85	0.59
EXD29	stearic acid	17.83	284.54	1.15	0.14
EXD30	berberine	36.86	336.39	1.24	0.78
EXD31	coptisine	30.67	320.34	1.21	0.86
EXD32	Supraene	33.55	410.8	2.08	0.42
EXD33	24-epicampesterol	37.58	400.76	1.43	0.71
EXD34	ZINC03982454	36.91	414.79	1.27	0.76
EXD35	Linoleyl acetate	42.1	308.56	1.36	0.2
EXD36	2-hydroxy-3-methylanthraquinone	26.09	238.25	0.58	0.18
EXD37	asperglaucide	58.02	444.57	0.28	0.52
EXD38	poriferast-5-en-3beta-ol	36.91	414.79	1.45	0.75
EXD39	isoliquiritigenin	85.32	256.27	0.44	0.15
EXD40	DFV	32.76	256.27	0.51	0.18
EXD41	Marmesin	50.28	246.28	0.52	0.18
EXD42	β-sitosterol	5.84	386.73	1.42	0.71
EXD43	tricin	27.86	330.31	0.51	0.34
EXD44	Levistolid A	2.15	380.52	0.94	0.82
EXD45	(±)-lyoniresinol	4.87	420.5	-0.27	0.54
EXD46	phellodendrine	2.61	342.45	0.87	0.58
EXD47	delta 7-stigmastenol	37.42	414.79	1.3	0.75
EXD48	Phellopterin	40.19	300.33	0.98	0.28
EXD49	Dehydrotanshinone II A	43.76	292.35	1.02	0.4
EXD50	delta7-Dehydrosophoramine	54.45	242.35	0.99	0.25
EXD51	Amurensin_qt	26.37	372.4	-0.13	0.44
EXD52	dihydroniloticin	36.43	458.8	0.65	0.81
EXD53	hispidol B	19.72	476.82	0.2	0.81
EXD54	niloticin	41.41	456.78	0.54	0.82
EXD55	rutaecarpine	40.3	287.34	1.13	0.6
EXD56	Skimmianin	40.14	259.28	1.26	0.2
EXD57	Fagarine	72.23	229.25	1.08	0.15
EXD58	Chelerythrine	34.18	332.37	1.24	0.78
EXD59	Worenine	45.83	334.37	1.22	0.87
EXD60	Cavidine	35.64	353.45	1.08	0.81
EXD61	Hispidone	36.18	472.78	0.12	0.83
EXD62	Diop	43.59	390.62	0.79	0.39
EXD63	Ethyl oleate (NF)	32.4	310.58	1.4	0.19
EXD64	magnoflorine	0.48	342.45	1.07	0.55
EXD65	Ginnol	11.33	424.89	1.46	0.43
EXD66	Chryseriol	35.85	300.28	0.39	0.27
EXD67	Flavone der.	27.12	298.31	0.83	0.27
EXD68	Tingenone	12.04	420.64	0.67	0.8
EXD69	8-Isopentenyl-kaempferol	38.04	354.38	0.53	0.39
EXD70	Cycloartenol	38.69	426.8	1.53	0.78
EXD71	Mangiferolic acid	36.16	442.75	0.66	0.84
EXD72	Morindon	18.79	270.25	0.42	0.24
EXD73	Sarsapogenine	17.41	416.71	0.8	0.81
EXD74	Smilagenin	14.15	416.71	0.73	0.81
EXD75	Tectochinon	26.65	222.25	0.92	0.16
EXD76	3,2',4',6'-Tetrahydroxy-4,3'-dimethoxy chalcone	52.69	332.33	0.45	0.28
EXD77	Curculigosaponin G_qt	26.45	474.8	-0.02	0.78
EXD78	Curculigoside B_qt	83.36	290.29	0.24	0.19
EXD79	Curculigoside_qt	4.69	304.32	0.46	0.22
EXD80	2,3,4,7-tetramethoxyxanthone	29.24	316.33	0.93	0.33
EXD81	lycorine	12.62	287.34	-0.08	0.51
EXD82	yuccagenin	12.1	430.69	0.24	0.79
EXD83	curculigosaponin E_qt	26.45	474.8	-0.21	0.78
EXD84	curculigosaponin J_qt	26.45	474.8	-0.25	0.78
EXD85	2,3,5-TRIMETHYLPHENANTHRENE	18.92	220.33	1.97	0.15
EXD86	curculigosaponin L_qt	18.45	476.82	-0.34	0.78
EXD87	curculigosaponin M_qt	29.85	458.8	0.22	0.78
EXD88	Curculigenin A	12.61	474.8	0.06	0.79
EXD89	Curculigenin B	9.88	476.82	0.03	0.78
EXD90	Curculigenin C	29.85	458.8	0.57	0.78
EXD91	Curculigoside C_qt	2.04	320.32	0.21	0.25
EXD92	curculigol	14.24	456.83	0.88	0.78
EXD93	olivil	62.23	376.44	-0.16	0.41
EXD94	Robinetin	6.35	302.25	-0.13	0.28
EXD95	Anhydroicaritin	45.41	368.41	0.72	0.44
EXD96	wanepimedoside_qt	6.03	386.43	0.22	0.48
EXD97	wushanicariin_qt	23.36	368.41	0.56	0.46
EXD98	C-Homoerythrinan, 1,6-didehydro-3,15,16-trimethoxy-, (3.beta.)-	39.14	329.48	1.02	0.49
EXD99	Besigomsin	28.52	416.51	0.63	0.78
EXD100	Yinyanghuo A	56.96	420.49	0.38	0.77
EXD101	Yinyanghuo B	1.07	422.51	0.24	0.6
EXD102	Yinyanghuo C	45.67	336.36	0.75	0.5
EXD103	Yinyanghuo D	13.99	338.38	0.61	0.38
EXD104	Yinyanghuo E	51.63	352.36	0.51	0.55
EXD105	6-hydroxy-11,12-dimethoxy-2,2-dimethyl-1,8-dioxo-2,3,4,8-tetrahydro-1H-isochromeno[3,4-h]isoquinolin-2-ium	60.64	370.41	0.34	0.66
EXD106	5,7,4'-trihydroxy8,3'-diprenylflavone	1.02	406.51	0.93	0.59
EXD107	8-(3-methylbut-2-enyl)-2-phenyl-chromone	48.54	290.38	1.53	0.25
EXD108	artonin U	19.33	352.41	0.86	0.39
EXD109	1,2-bis(4-hydroxy-3-methoxyphenyl)propan-1,3-diol	52.31	320.37	0	0.22
EXD110	brevicornin	14.09	400.46	0.42	0.52
EXD111	Epimedin C_qt	5.87	352.41	0.82	0.4
EXD112	Hentriacontanol-6	11.06	452.95	1.33	0.54
EXD113	Icaride A2	4.76	436.5	-0.19	0.54
EXD114	3,4,6-trimethoxyphenanthrene-2,7-diol	24.46	300.33	0.92	0.3
EXD115	Ikshusterol	9	430.79	0.88	0.79
EXD116	gitogenin	16.13	432.71	0.4	0.79
EXD117	Anemarsaponin F_qt	60.06	432.71	0.43	0.79
EXD118	Anemarsaponin G_qt	16.88	430.69	0.23	0.79
EXD119	tigogenin	14.09	416.71	0.87	0.81
EXD120	Hippeastrine	51.65	315.35	0.02	0.62
EXD121	Isomangiferolic acid	18.66	442.75	0.56	0.84
EXD122	Markogenin-3-O-beta-D-glucopyranosyl-(1-2)-beta-D-galactopyranoside_qt	17.55	432.71	0.17	0.79
EXD123	Smilagenin-3-O[beta-D-glucopyranosyl-(1-2)]-beta-D-mannopyranoside_qt	17.33	416.71	0.86	0.81
EXD124	Smilagenone	15.29	414.69	1.05	0.81
EXD125	Spongesterol	12.04	386.73	1.45	0.69
EXD126	Timosaponin A III_qt	14.65	416.71	0.85	0.81
EXD127	Timosaponin A-1_qt	13.28	416.71	0.76	0.81
EXD128	Timosaponin B III_qt	35.26	416.71	0.42	0.87
EXD129	Timosaponin BII_qt	25.25	434.73	0.11	0.86
EXD130	Xuelianlacton e	34.58	248.35	0.72	0.16
EXD131	markogenin	12.9	432.71	0.27	0.79
EXD132	neogitogenin	17.72	432.71	0.19	0.78
EXD133	Anemarrhenasaponin-I_qt	11.1	434.73	0.21	0.85
EXD134	Timosaponin A-III_qt	16.87	416.71	0.69	0.81
EXD135	Anemarsaponin B_qt	9.8	416.71	0.48	0.87
EXD136	Anemarrhenasaponin-Ia_qt	11.15	448.76	0.49	0.84
EXD137	Anemarsaponin C_qt	35.5	416.71	0.43	0.87
EXD138	Anemarsaponin E_qt	30.67	448.76	0.34	0.86
EXD139	6,7,3',8'-diligustilide	9.83	380.52	0.79	0.7
EXD140	Alizarin-2-methylether	32.81	254.25	0.62	0.21
EXD141	Deoxylucidin	20.25	254.25	0.17	0.21
EXD142	Rubiadin	25.02	254.25	0.49	0.21
EXD143	1-Hydroxy-2-methylanthraquinone	24.77	238.25	0.81	0.18
EXD144	asperuloside_qt	26.5	252.24	-0.31	0.17
EXD145	2,6-di(phenyl)thiopyran-4-thione	69.13	280.43	1.74	0.15
EXD146	Coniferyl ferulate	4.54	356.4	0.71	0.39
EXD147	1,2-dihydroxy-3-methyl-9,10-anthraquinone	24.39	254.25	0.56	0.21
EXD148	1,3-Dihydroxy-2-methoxyanthraquinone	18.51	270.25	0.41	0.24
EXD149	1,4-dihydroxy-2-methoxy-7-methylanthracenequinone	21.86	284.28	0.59	0.27
EXD150	2-hydroxy-1,5-dimethoxy-6-(methoxymethyl)-9,10-anthraquinone	95.85	328.34	0.54	0.37
EXD151	1,5,7-trihydroxy-6-methoxy-2-methoxymethylanthracenequinone	80.42	330.31	0.27	0.38
EXD152	1,6-Dihydroxy-2,4-dimethoxyanthraquinone	18.42	300.28	0.49	0.3
EXD153	1,6-Dihydroxy-2-methoxyanthraquinone	18.46	270.25	0.37	0.24
EXD154	1,6-dihydroxy-5-methoxy-2-(methoxymethyl)-9,10-anthraquinone	104.54	314.31	0.37	0.34
EXD155	1-hydroxy-2,3-dimethyl-9,10-anthraquinone	18.47	252.28	0.79	0.2
EXD156	1-hydroxy-3-methylol-9,10-anthraquinone	21.59	254.25	0	0.21
EXD157	1-hydroxy-3-methoxy-9,10-anthraquinone	104.33	254.25	0.59	0.21
EXD158	1-hydroxy-6-hydroxymethylanthracenequinone	81.77	254.25	-0.04	0.21
EXD159	1-hydroxy-7-hydroxymethylanthracenequinone	9.33	254.25	0.06	0.21
EXD160	Hydroxyanthraquinone	21.45	224.22	0.72	0.16
EXD161	methyl 9,10-dioxoanthracene-2-carboxylate	21.83	266.26	0.21	0.24
EXD162	2-hydroxy-1,8-dimethoxy-7-methoxymethylanthracenequinone	112.3	328.34	0.46	0.37
EXD163	1-methoxy-2-hydroxyanthraquinone	8.7	254.25	0.58	0.21
EXD164	2-hydroxy-3-hydroxymethylanthracenequinone	24.24	254.25	-0.18	0.21
EXD165	2-Hydroxyanthraquinone	27.45	224.22	0.48	0.16
EXD166	1,3,6-trihydroxy-2-methoxy-9,10-anthraquinone	18.62	286.25	0.13	0.27
EXD167	(2R,3S)-(+)-3',5-Dihydroxy-4 ,7-dimethoxydihydroflavonol	77.24	332.33	0.13	0.33
EXD168	3-hydroxy-1,2-dimethoxyanthracenequinone	20.28	284.28	0.52	0.27
EXD169	3-hydroxy-2-Tetradecane-Stearic acid	17.17	496.96	0.69	0.51
EXD170	3beta,20(R),5-alkenyl-stigmastol	36.91	414.79	1.36	0.75
EXD171	3beta-24S(R)-butyl-5-alkenyl-cholestol	35.35	456.88	1.36	0.82
EXD172	3beta,5-alkenyl-spirostol	17.32	412.72	1.05	0.81
EXD173	4-hydroxymethyl-1,3-dimethoxyanthracenequinone	21.41	298.31	0.33	0.29
EXD174	alizarin-1-methyl ether	23.15	268.28	0.69	0.24
EXD175	americanin A	46.71	328.34	-0.08	0.35
EXD176	4-[3-Hydroxymethyl-6-(3-hydroxy-propenyl)-2,3-dihydro-benzo[1,4]dioxin-2-yl]-benzene-1,2-diol	21.36	330.36	-0.31	0.34
EXD177	2-Anthraquinonecarboxaldehyde	19.5	236.23	0.2	0.19
EXD178	isoprincepin	49.12	494.53	-0.18	0.77
EXD179	Ohioensin-A	38.13	372.39	0.6	0.76
EXD180	rotungenic acid	18.99	488.78	-0.32	0.71
EXD181	Rubiadin-1-methyl ether	20.03	268.28	0.6	0.23
EXD182	Ginkgoic acid	20.18	346.56	1.01	0.32
EXD183	Obacunone	43.29	454.56	0.01	0.77
