# Supplementary material for: Analysis of Molecular Mechanism of Erxian Decoction in Treating Osteoporosis Based on Formula Optimization Model
Source: Oxid Med Cell Longev. 2021 Jun 18;2021:6641838. doi: 10.1155/2021/6641838 (PMC8238601; doi:10.1155/2021/6641838)
Supplement: Supplementary Materials — Table 1: the collected pathogenic genes of OP, relevance score more than 5. Table 2: the collected components of EXD. Table 3: the active components of EXD. Table 4: the interactions of active components and their targets. Table 5: effective proteins and CACG. [file 6641838.f1.zip › Table S4 (1).txt]

The relationship between components and targets.
Component	Component	predicted target
EXD1	luteolin	CYP1B1
EXD1	luteolin	MMP1
EXD1	luteolin	CYP1A2
EXD1	luteolin	MMP2
EXD1	luteolin	MMP3
EXD1	luteolin	MMP9
EXD1	luteolin	AKR1B1
EXD1	luteolin	MAOA
EXD1	luteolin	MAOB
EXD1	luteolin	CD38
EXD1	luteolin	ADORA1
EXD1	luteolin	MMP12
EXD1	luteolin	MMP13
EXD1	luteolin	XDH
EXD1	luteolin	GLO1
EXD1	luteolin	KARS
EXD1	luteolin	APP
EXD1	luteolin	MPG
EXD1	luteolin	ABCG2
EXD1	luteolin	AHR
EXD1	luteolin	AKR1B10
EXD1	luteolin	AMY1C
EXD1	luteolin	AR
EXD1	luteolin	CA12
EXD1	luteolin	CA3
EXD1	luteolin	CA4
EXD1	luteolin	CA7
EXD1	luteolin	CALM1
EXD1	luteolin	CA2
EXD1	luteolin	CBR1
EXD1	luteolin	CCR4
EXD1	luteolin	CYP1A1
EXD1	luteolin	CYP2C8
EXD1	luteolin	CREB1
EXD1	luteolin	CSNK2A2
EXD1	luteolin	CSNK2B
EXD1	luteolin	DAPK1
EXD1	luteolin	ODC1
EXD1	luteolin	HSD17B1
EXD1	luteolin	QDPR
EXD1	luteolin	ELAVL1
EXD1	luteolin	ESRRA
EXD1	luteolin	ESR2
EXD1	luteolin	ESR1
EXD1	luteolin	FLT3
EXD1	luteolin	GPR35
EXD1	luteolin	GRK6
EXD1	luteolin	GSK3B
EXD1	luteolin	IL2
EXD1	luteolin	KCND3
EXD1	luteolin	KDM4E
EXD1	luteolin	SYK
EXD1	luteolin	ALOX12
EXD1	luteolin	ALOX15
EXD1	luteolin	ALOX5
EXD1	luteolin	ABCB1
EXD1	luteolin	ABCC1
EXD1	luteolin	NEK6
EXD1	luteolin	NMUR2
EXD1	luteolin	NOX4
EXD1	luteolin	NUAK1
EXD1	luteolin	PARP1
EXD1	luteolin	P4HB
EXD1	luteolin	MPO
EXD1	luteolin	PKN1
EXD1	luteolin	PGF
EXD1	luteolin	PON1
EXD1	luteolin	ALPI
EXD1	luteolin	PTPRS
EXD1	luteolin	ST6GAL1
EXD1	luteolin	SNCA
EXD1	luteolin	MAPT
EXD1	luteolin	TERT
EXD1	luteolin	TNKS2
EXD1	luteolin	TNKS
EXD1	luteolin	TTR
EXD1	luteolin	NAE1
EXD1	luteolin	VEGFA
EXD1	luteolin	AMY1B
EXD1	luteolin	AMY1A
EXD10	(+)-Syringaresinol	PTAFR
EXD10	(+)-Syringaresinol	ALOX15B
EXD10	(+)-Syringaresinol	ALOX5
EXD10	(+)-Syringaresinol	ALOX15
EXD10	(+)-Syringaresinol	ALOXE3
EXD10	(+)-Syringaresinol	MAPT
EXD10	(+)-Syringaresinol	SHBG
EXD10	(+)-Syringaresinol	HTR1A
EXD10	(+)-Syringaresinol	HTR1B
EXD10	(+)-Syringaresinol	HRH3
EXD10	(+)-Syringaresinol	SLC5A1
EXD10	(+)-Syringaresinol	SLC5A2
EXD10	(+)-Syringaresinol	SLC5A11
EXD10	(+)-Syringaresinol	ALOX12
EXD10	(+)-Syringaresinol	ALOX12B
EXD10	(+)-Syringaresinol	NDUFAB1
EXD10	(+)-Syringaresinol	NDUFAF1
EXD10	(+)-Syringaresinol	CYP1B1
EXD10	(+)-Syringaresinol	ERN1
EXD10	(+)-Syringaresinol	NDUFA1
EXD10	(+)-Syringaresinol	NDUFA2
EXD10	(+)-Syringaresinol	NDUFA3
EXD10	(+)-Syringaresinol	NDUFA4
EXD10	(+)-Syringaresinol	NDUFA6
EXD10	(+)-Syringaresinol	NDUFA5
EXD10	(+)-Syringaresinol	NDUFA7
EXD10	(+)-Syringaresinol	NDUFA8
EXD10	(+)-Syringaresinol	NDUFA9
EXD10	(+)-Syringaresinol	NDUFA10
EXD10	(+)-Syringaresinol	NDUFA11
EXD10	(+)-Syringaresinol	NDUFA12
EXD10	(+)-Syringaresinol	NDUFA13
EXD10	(+)-Syringaresinol	NDUFB1
EXD10	(+)-Syringaresinol	NDUFB2
EXD10	(+)-Syringaresinol	NDUFB4
EXD10	(+)-Syringaresinol	NDUFB3
EXD10	(+)-Syringaresinol	NDUFB5
EXD10	(+)-Syringaresinol	NDUFB6
EXD10	(+)-Syringaresinol	NDUFB7
EXD10	(+)-Syringaresinol	NDUFB8
EXD10	(+)-Syringaresinol	NDUFB9
EXD10	(+)-Syringaresinol	NDUFB10
EXD10	(+)-Syringaresinol	NDUFB11
EXD10	(+)-Syringaresinol	NDUFC2
EXD10	(+)-Syringaresinol	NDUFAF2
EXD10	(+)-Syringaresinol	NDUFC1
EXD10	(+)-Syringaresinol	NDUFAF3
EXD10	(+)-Syringaresinol	NDUFS1
EXD10	(+)-Syringaresinol	NDUFAF4
EXD10	(+)-Syringaresinol	NDUFS3
EXD10	(+)-Syringaresinol	NDUFS2
EXD10	(+)-Syringaresinol	NDUFS5
EXD10	(+)-Syringaresinol	NDUFS4
EXD10	(+)-Syringaresinol	NDUFS7
EXD10	(+)-Syringaresinol	NDUFS6
EXD10	(+)-Syringaresinol	NDUFS8
EXD10	(+)-Syringaresinol	NDUFV1
EXD10	(+)-Syringaresinol	NDUFV2
EXD10	(+)-Syringaresinol	NDUFV3
EXD10	(+)-Syringaresinol	NR0B1
EXD10	(+)-Syringaresinol	MT-ND1
EXD10	(+)-Syringaresinol	MT-ND3
EXD10	(+)-Syringaresinol	MT-ND4L
EXD10	(+)-Syringaresinol	MT-ND2
EXD10	(+)-Syringaresinol	MT-ND4
EXD10	(+)-Syringaresinol	MT-ND5
EXD10	(+)-Syringaresinol	NDUFA4L2
EXD10	(+)-Syringaresinol	MT-ND6
EXD10	(+)-Syringaresinol	TAS2R31
EXD10	(+)-Syringaresinol	TOP2B
EXD100	Yinyanghuo A	CYP1B1
EXD100	Yinyanghuo A	CYP1A1
EXD100	Yinyanghuo A	BACE1
EXD100	Yinyanghuo A	BACE2
EXD100	Yinyanghuo A	PTGS1
EXD100	Yinyanghuo A	PTGS2
EXD100	Yinyanghuo A	MAPT
EXD100	Yinyanghuo A	ESR1
EXD100	Yinyanghuo A	ESR2
EXD100	Yinyanghuo A	DYRK1A
EXD100	Yinyanghuo A	ABCG2
EXD100	Yinyanghuo A	SCARB1
EXD100	Yinyanghuo A	FYN
EXD100	Yinyanghuo A	YES1
EXD100	Yinyanghuo A	FGR
EXD100	Yinyanghuo A	SRC
EXD100	Yinyanghuo A	FRK
EXD100	Yinyanghuo A	AKR1B10
EXD100	Yinyanghuo A	AMY1C
EXD100	Yinyanghuo A	CBR1
EXD100	Yinyanghuo A	CYP2C8
EXD100	Yinyanghuo A	CREB1
EXD100	Yinyanghuo A	DAPK1
EXD100	Yinyanghuo A	ELAVL1
EXD100	Yinyanghuo A	KCND3
EXD100	Yinyanghuo A	GLO1
EXD100	Yinyanghuo A	ABCB1
EXD100	Yinyanghuo A	ABCC1
EXD100	Yinyanghuo A	NOX4
EXD100	Yinyanghuo A	MPO
EXD100	Yinyanghuo A	PGF
EXD100	Yinyanghuo A	PTPRS
EXD100	Yinyanghuo A	ST6GAL1
EXD100	Yinyanghuo A	TTR
EXD100	Yinyanghuo A	VEGFA
EXD100	Yinyanghuo A	XDH
EXD100	Yinyanghuo A	AMY1B
EXD100	Yinyanghuo A	AMY1A
EXD101	Yinyanghuo B	CYP19A1
EXD101	Yinyanghuo B	AKT1
EXD101	Yinyanghuo B	AKT2
EXD101	Yinyanghuo B	AKT3
EXD101	Yinyanghuo B	CDK1
EXD101	Yinyanghuo B	CDK4
EXD101	Yinyanghuo B	CDK2
EXD101	Yinyanghuo B	CDK3
EXD101	Yinyanghuo B	CDK6
EXD101	Yinyanghuo B	ESR1
EXD101	Yinyanghuo B	ESR2
EXD101	Yinyanghuo B	MMP1
EXD101	Yinyanghuo B	MMP3
EXD101	Yinyanghuo B	PDE5A
EXD101	Yinyanghuo B	PDE11A
EXD101	Yinyanghuo B	MPG
EXD101	Yinyanghuo B	ABCG2
EXD101	Yinyanghuo B	AKR1B10
EXD101	Yinyanghuo B	AMY1C
EXD101	Yinyanghuo B	CBR1
EXD101	Yinyanghuo B	CYP1B1
EXD101	Yinyanghuo B	CYP2C8
EXD101	Yinyanghuo B	CREB1
EXD101	Yinyanghuo B	DAPK1
EXD101	Yinyanghuo B	ELAVL1
EXD101	Yinyanghuo B	KCND3
EXD101	Yinyanghuo B	KDM4E
EXD101	Yinyanghuo B	GLO1
EXD101	Yinyanghuo B	ABCB1
EXD101	Yinyanghuo B	ABCC1
EXD101	Yinyanghuo B	NOX4
EXD101	Yinyanghuo B	MPO
EXD101	Yinyanghuo B	PGF
EXD101	Yinyanghuo B	PTPRS
EXD101	Yinyanghuo B	PTPN1
EXD101	Yinyanghuo B	TTR
EXD101	Yinyanghuo B	VEGFA
EXD101	Yinyanghuo B	XDH
EXD101	Yinyanghuo B	AMY1B
EXD101	Yinyanghuo B	AMY1A
EXD102	Yinyanghuo C	CYP1B1
EXD102	Yinyanghuo C	CYP1A1
EXD102	Yinyanghuo C	ABCG2
EXD102	Yinyanghuo C	PTGS1
EXD102	Yinyanghuo C	PTGS2
EXD102	Yinyanghuo C	MAPT
EXD102	Yinyanghuo C	BACE1
EXD102	Yinyanghuo C	BACE2
EXD102	Yinyanghuo C	DYRK1A
EXD102	Yinyanghuo C	ODC1
EXD102	Yinyanghuo C	AZIN1
EXD102	Yinyanghuo C	ADC
EXD102	Yinyanghuo C	RELA
EXD102	Yinyanghuo C	REL
EXD102	Yinyanghuo C	ALOX5
EXD102	Yinyanghuo C	ALOX15
EXD102	Yinyanghuo C	ALOX12
EXD102	Yinyanghuo C	MPG
EXD102	Yinyanghuo C	AKR1B10
EXD102	Yinyanghuo C	AKR1B1
EXD102	Yinyanghuo C	AMY1C
EXD102	Yinyanghuo C	MAOA
EXD102	Yinyanghuo C	CA4
EXD102	Yinyanghuo C	CA7
EXD102	Yinyanghuo C	CALM1
EXD102	Yinyanghuo C	CBR1
EXD102	Yinyanghuo C	CYP2C8
EXD102	Yinyanghuo C	CREB1
EXD102	Yinyanghuo C	DAPK1
EXD102	Yinyanghuo C	ELAVL1
EXD102	Yinyanghuo C	GPR35
EXD102	Yinyanghuo C	GRK6
EXD102	Yinyanghuo C	IL2
EXD102	Yinyanghuo C	KCND3
EXD102	Yinyanghuo C	KDM4E
EXD102	Yinyanghuo C	GLO1
EXD102	Yinyanghuo C	ABCB1
EXD102	Yinyanghuo C	ABCC1
EXD102	Yinyanghuo C	NDUFA4
EXD102	Yinyanghuo C	NEK6
EXD102	Yinyanghuo C	NMUR2
EXD102	Yinyanghuo C	NOX4
EXD102	Yinyanghuo C	P4HB
EXD102	Yinyanghuo C	MPO
EXD102	Yinyanghuo C	PGF
EXD102	Yinyanghuo C	ALPI
EXD102	Yinyanghuo C	PTPRS
EXD102	Yinyanghuo C	ST6GAL1
EXD102	Yinyanghuo C	TERT
EXD102	Yinyanghuo C	TNKS2
EXD102	Yinyanghuo C	TNKS
EXD102	Yinyanghuo C	TTR
EXD102	Yinyanghuo C	TYR
EXD102	Yinyanghuo C	VEGFA
EXD102	Yinyanghuo C	XDH
EXD102	Yinyanghuo C	AMY1B
EXD102	Yinyanghuo C	AMY1A
EXD103	Yinyanghuo D	CYP19A1
EXD103	Yinyanghuo D	AKT1
EXD103	Yinyanghuo D	AKT2
EXD103	Yinyanghuo D	AKT3
EXD103	Yinyanghuo D	CDK1
EXD103	Yinyanghuo D	CDK4
EXD103	Yinyanghuo D	CDK2
EXD103	Yinyanghuo D	CDK3
EXD103	Yinyanghuo D	CDK6
EXD103	Yinyanghuo D	AKR1B10
EXD103	Yinyanghuo D	AKR1B1
EXD103	Yinyanghuo D	AKR1B15
EXD103	Yinyanghuo D	PTGS1
EXD103	Yinyanghuo D	PTGS2
EXD103	Yinyanghuo D	ABCG2
EXD103	Yinyanghuo D	MPG
EXD103	Yinyanghuo D	AMY1C
EXD103	Yinyanghuo D	MAOA
EXD103	Yinyanghuo D	CA4
EXD103	Yinyanghuo D	CA7
EXD103	Yinyanghuo D	CALM1
EXD103	Yinyanghuo D	CTSV
EXD103	Yinyanghuo D	CBR1
EXD103	Yinyanghuo D	CCR4
EXD103	Yinyanghuo D	CYP1A1
EXD103	Yinyanghuo D	CYP1B1
EXD103	Yinyanghuo D	CYP2C8
EXD103	Yinyanghuo D	CREB1
EXD103	Yinyanghuo D	DAPK1
EXD103	Yinyanghuo D	HSD17B1
EXD103	Yinyanghuo D	ELAVL1
EXD103	Yinyanghuo D	ESR2
EXD103	Yinyanghuo D	ESR1
EXD103	Yinyanghuo D	GPR35
EXD103	Yinyanghuo D	GRK6
EXD103	Yinyanghuo D	HIF1A
EXD103	Yinyanghuo D	IL2
EXD103	Yinyanghuo D	KCND3
EXD103	Yinyanghuo D	KDM4E
EXD103	Yinyanghuo D	GLO1
EXD103	Yinyanghuo D	ALOX12
EXD103	Yinyanghuo D	ALOX15
EXD103	Yinyanghuo D	ABCB1
EXD103	Yinyanghuo D	ABCC1
EXD103	Yinyanghuo D	NEK6
EXD103	Yinyanghuo D	NMUR2
EXD103	Yinyanghuo D	NOX4
EXD103	Yinyanghuo D	P4HB
EXD103	Yinyanghuo D	MPO
EXD103	Yinyanghuo D	PGF
EXD103	Yinyanghuo D	ALPI
EXD103	Yinyanghuo D	PTPRS
EXD103	Yinyanghuo D	PTPN1
EXD103	Yinyanghuo D	ST6GAL1
EXD103	Yinyanghuo D	TERT
EXD103	Yinyanghuo D	TNKS2
EXD103	Yinyanghuo D	TNKS
EXD103	Yinyanghuo D	TTR
EXD103	Yinyanghuo D	TYR
EXD103	Yinyanghuo D	VEGFA
EXD103	Yinyanghuo D	XDH
EXD103	Yinyanghuo D	AMY1B
EXD103	Yinyanghuo D	AMY1A
EXD104	Yinyanghuo E	CYP1B1
EXD104	Yinyanghuo E	CYP1A1
EXD104	Yinyanghuo E	ABCG2
EXD104	Yinyanghuo E	PTGS1
EXD104	Yinyanghuo E	PTGS2
EXD104	Yinyanghuo E	MAPT
EXD104	Yinyanghuo E	BACE1
EXD104	Yinyanghuo E	BACE2
EXD104	Yinyanghuo E	DYRK1A
EXD104	Yinyanghuo E	SCARB1
EXD104	Yinyanghuo E	AKR1B10
EXD104	Yinyanghuo E	AKR1B1
EXD104	Yinyanghuo E	AKR1B15
EXD104	Yinyanghuo E	ODC1
EXD104	Yinyanghuo E	AZIN1
EXD104	Yinyanghuo E	ADC
EXD104	Yinyanghuo E	CYP19A1
EXD104	Yinyanghuo E	MPG
EXD104	Yinyanghuo E	AMY1C
EXD104	Yinyanghuo E	CA4
EXD104	Yinyanghuo E	CA7
EXD104	Yinyanghuo E	CALM1
EXD104	Yinyanghuo E	CBR1
EXD104	Yinyanghuo E	CYP2C8
EXD104	Yinyanghuo E	CREB1
EXD104	Yinyanghuo E	DAPK1
EXD104	Yinyanghuo E	ELAVL1
EXD104	Yinyanghuo E	GPR35
EXD104	Yinyanghuo E	IL2
EXD104	Yinyanghuo E	KCND3
EXD104	Yinyanghuo E	KDM4E
EXD104	Yinyanghuo E	GLO1
EXD104	Yinyanghuo E	ABCB1
EXD104	Yinyanghuo E	ABCC1
EXD104	Yinyanghuo E	NEK6
EXD104	Yinyanghuo E	NMUR2
EXD104	Yinyanghuo E	NOX4
EXD104	Yinyanghuo E	P4HB
EXD104	Yinyanghuo E	MPO
EXD104	Yinyanghuo E	PGF
EXD104	Yinyanghuo E	ALPI
EXD104	Yinyanghuo E	PTPRS
EXD104	Yinyanghuo E	ST6GAL1
EXD104	Yinyanghuo E	TNKS2
EXD104	Yinyanghuo E	TNKS
EXD104	Yinyanghuo E	TTR
EXD104	Yinyanghuo E	TYR
EXD104	Yinyanghuo E	VEGFA
EXD104	Yinyanghuo E	XDH
EXD104	Yinyanghuo E	AMY1B
EXD104	Yinyanghuo E	AMY1A
EXD105	6-hydroxy-11,12-dimethoxy-2,2-dimethyl-1,8-dioxo-2,3,4,8-tetrahydro-1H-isochromeno[3,4-h]isoquinolin-2-ium	MBNL1
EXD105	6-hydroxy-11,12-dimethoxy-2,2-dimethyl-1,8-dioxo-2,3,4,8-tetrahydro-1H-isochromeno[3,4-h]isoquinolin-2-ium	MBNL2
EXD105	6-hydroxy-11,12-dimethoxy-2,2-dimethyl-1,8-dioxo-2,3,4,8-tetrahydro-1H-isochromeno[3,4-h]isoquinolin-2-ium	MBNL3
EXD105	6-hydroxy-11,12-dimethoxy-2,2-dimethyl-1,8-dioxo-2,3,4,8-tetrahydro-1H-isochromeno[3,4-h]isoquinolin-2-ium	MAPT
EXD105	6-hydroxy-11,12-dimethoxy-2,2-dimethyl-1,8-dioxo-2,3,4,8-tetrahydro-1H-isochromeno[3,4-h]isoquinolin-2-ium	HTR7
EXD105	6-hydroxy-11,12-dimethoxy-2,2-dimethyl-1,8-dioxo-2,3,4,8-tetrahydro-1H-isochromeno[3,4-h]isoquinolin-2-ium	DRD2
EXD105	6-hydroxy-11,12-dimethoxy-2,2-dimethyl-1,8-dioxo-2,3,4,8-tetrahydro-1H-isochromeno[3,4-h]isoquinolin-2-ium	DRD3
EXD105	6-hydroxy-11,12-dimethoxy-2,2-dimethyl-1,8-dioxo-2,3,4,8-tetrahydro-1H-isochromeno[3,4-h]isoquinolin-2-ium	ADRA2A
EXD105	6-hydroxy-11,12-dimethoxy-2,2-dimethyl-1,8-dioxo-2,3,4,8-tetrahydro-1H-isochromeno[3,4-h]isoquinolin-2-ium	ADRA2B
EXD105	6-hydroxy-11,12-dimethoxy-2,2-dimethyl-1,8-dioxo-2,3,4,8-tetrahydro-1H-isochromeno[3,4-h]isoquinolin-2-ium	ADRA2C
EXD105	6-hydroxy-11,12-dimethoxy-2,2-dimethyl-1,8-dioxo-2,3,4,8-tetrahydro-1H-isochromeno[3,4-h]isoquinolin-2-ium	HTR2A
EXD105	6-hydroxy-11,12-dimethoxy-2,2-dimethyl-1,8-dioxo-2,3,4,8-tetrahydro-1H-isochromeno[3,4-h]isoquinolin-2-ium	SLC6A4
EXD105	6-hydroxy-11,12-dimethoxy-2,2-dimethyl-1,8-dioxo-2,3,4,8-tetrahydro-1H-isochromeno[3,4-h]isoquinolin-2-ium	SIGMAR1
EXD105	6-hydroxy-11,12-dimethoxy-2,2-dimethyl-1,8-dioxo-2,3,4,8-tetrahydro-1H-isochromeno[3,4-h]isoquinolin-2-ium	TDP1
EXD105	6-hydroxy-11,12-dimethoxy-2,2-dimethyl-1,8-dioxo-2,3,4,8-tetrahydro-1H-isochromeno[3,4-h]isoquinolin-2-ium	ITGA2B
EXD105	6-hydroxy-11,12-dimethoxy-2,2-dimethyl-1,8-dioxo-2,3,4,8-tetrahydro-1H-isochromeno[3,4-h]isoquinolin-2-ium	ITGB3
EXD106	5,7,4'-trihydroxy8,3'-diprenylflavone	CYP19A1
EXD106	5,7,4'-trihydroxy8,3'-diprenylflavone	AKT1
EXD106	5,7,4'-trihydroxy8,3'-diprenylflavone	AKT2
EXD106	5,7,4'-trihydroxy8,3'-diprenylflavone	AKT3
EXD106	5,7,4'-trihydroxy8,3'-diprenylflavone	PTPN2
EXD106	5,7,4'-trihydroxy8,3'-diprenylflavone	PTPN1
EXD106	5,7,4'-trihydroxy8,3'-diprenylflavone	BACE1
EXD106	5,7,4'-trihydroxy8,3'-diprenylflavone	BACE2
EXD106	5,7,4'-trihydroxy8,3'-diprenylflavone	PTGS1
EXD106	5,7,4'-trihydroxy8,3'-diprenylflavone	PTGS2
EXD106	5,7,4'-trihydroxy8,3'-diprenylflavone	ABCG2
EXD106	5,7,4'-trihydroxy8,3'-diprenylflavone	ESR1
EXD106	5,7,4'-trihydroxy8,3'-diprenylflavone	ESR2
EXD106	5,7,4'-trihydroxy8,3'-diprenylflavone	PDE5A
EXD106	5,7,4'-trihydroxy8,3'-diprenylflavone	PDE11A
EXD106	5,7,4'-trihydroxy8,3'-diprenylflavone	AKR1B10
EXD106	5,7,4'-trihydroxy8,3'-diprenylflavone	AMY1C
EXD106	5,7,4'-trihydroxy8,3'-diprenylflavone	ACVR2A
EXD106	5,7,4'-trihydroxy8,3'-diprenylflavone	ACVR2B
EXD106	5,7,4'-trihydroxy8,3'-diprenylflavone	CTSV
EXD106	5,7,4'-trihydroxy8,3'-diprenylflavone	CBR1
EXD106	5,7,4'-trihydroxy8,3'-diprenylflavone	CCNB1
EXD106	5,7,4'-trihydroxy8,3'-diprenylflavone	CCNA2
EXD106	5,7,4'-trihydroxy8,3'-diprenylflavone	CCNE2
EXD106	5,7,4'-trihydroxy8,3'-diprenylflavone	CCNT1
EXD106	5,7,4'-trihydroxy8,3'-diprenylflavone	CDK13
EXD106	5,7,4'-trihydroxy8,3'-diprenylflavone	CDK15
EXD106	5,7,4'-trihydroxy8,3'-diprenylflavone	CDK18
EXD106	5,7,4'-trihydroxy8,3'-diprenylflavone	CDKL5
EXD106	5,7,4'-trihydroxy8,3'-diprenylflavone	CYP1A1
EXD106	5,7,4'-trihydroxy8,3'-diprenylflavone	CYP1B1
EXD106	5,7,4'-trihydroxy8,3'-diprenylflavone	CREB1
EXD106	5,7,4'-trihydroxy8,3'-diprenylflavone	ODC1
EXD106	5,7,4'-trihydroxy8,3'-diprenylflavone	GRK6
EXD106	5,7,4'-trihydroxy8,3'-diprenylflavone	IL2
EXD106	5,7,4'-trihydroxy8,3'-diprenylflavone	CSNK1A1L
EXD106	5,7,4'-trihydroxy8,3'-diprenylflavone	CAMK4
EXD106	5,7,4'-trihydroxy8,3'-diprenylflavone	KCND3
EXD106	5,7,4'-trihydroxy8,3'-diprenylflavone	MAK
EXD106	5,7,4'-trihydroxy8,3'-diprenylflavone	MNAT1
EXD106	5,7,4'-trihydroxy8,3'-diprenylflavone	ABCB1
EXD106	5,7,4'-trihydroxy8,3'-diprenylflavone	CDC42BPB
EXD106	5,7,4'-trihydroxy8,3'-diprenylflavone	ABCC1
EXD106	5,7,4'-trihydroxy8,3'-diprenylflavone	NOX4
EXD106	5,7,4'-trihydroxy8,3'-diprenylflavone	PIP5K1C
EXD106	5,7,4'-trihydroxy8,3'-diprenylflavone	PGF
EXD106	5,7,4'-trihydroxy8,3'-diprenylflavone	PTPRS
EXD106	5,7,4'-trihydroxy8,3'-diprenylflavone	ST6GAL1
EXD106	5,7,4'-trihydroxy8,3'-diprenylflavone	STK32A
EXD106	5,7,4'-trihydroxy8,3'-diprenylflavone	TERT
EXD106	5,7,4'-trihydroxy8,3'-diprenylflavone	RELA
EXD106	5,7,4'-trihydroxy8,3'-diprenylflavone	TYR
EXD106	5,7,4'-trihydroxy8,3'-diprenylflavone	VEGFA
EXD106	5,7,4'-trihydroxy8,3'-diprenylflavone	VRK2
EXD106	5,7,4'-trihydroxy8,3'-diprenylflavone	XDH
EXD106	5,7,4'-trihydroxy8,3'-diprenylflavone	XPO1
EXD106	5,7,4'-trihydroxy8,3'-diprenylflavone	AMY1B
EXD106	5,7,4'-trihydroxy8,3'-diprenylflavone	AMY1A
EXD107	8-(3-methylbut-2-enyl)-2-phenyl-chromone	CYP19A1
EXD107	8-(3-methylbut-2-enyl)-2-phenyl-chromone	ADORA2B
EXD107	8-(3-methylbut-2-enyl)-2-phenyl-chromone	ADORA2A
EXD107	8-(3-methylbut-2-enyl)-2-phenyl-chromone	ADORA3
EXD107	8-(3-methylbut-2-enyl)-2-phenyl-chromone	PRKDC
EXD107	8-(3-methylbut-2-enyl)-2-phenyl-chromone	CYP1A2
EXD107	8-(3-methylbut-2-enyl)-2-phenyl-chromone	TACR2
EXD107	8-(3-methylbut-2-enyl)-2-phenyl-chromone	TBXAS1
EXD107	8-(3-methylbut-2-enyl)-2-phenyl-chromone	TACR1
EXD107	8-(3-methylbut-2-enyl)-2-phenyl-chromone	TACR3
EXD107	8-(3-methylbut-2-enyl)-2-phenyl-chromone	ADORA1
EXD107	8-(3-methylbut-2-enyl)-2-phenyl-chromone	CYP1B1
EXD107	8-(3-methylbut-2-enyl)-2-phenyl-chromone	CYP1A1
EXD107	8-(3-methylbut-2-enyl)-2-phenyl-chromone	MAPT
EXD107	8-(3-methylbut-2-enyl)-2-phenyl-chromone	PDE5A
EXD107	8-(3-methylbut-2-enyl)-2-phenyl-chromone	PDE11A
EXD107	8-(3-methylbut-2-enyl)-2-phenyl-chromone	ABCG2
EXD107	8-(3-methylbut-2-enyl)-2-phenyl-chromone	AMY1C
EXD107	8-(3-methylbut-2-enyl)-2-phenyl-chromone	CALM1
EXD107	8-(3-methylbut-2-enyl)-2-phenyl-chromone	CTSV
EXD107	8-(3-methylbut-2-enyl)-2-phenyl-chromone	CBR1
EXD107	8-(3-methylbut-2-enyl)-2-phenyl-chromone	CCNB1
EXD107	8-(3-methylbut-2-enyl)-2-phenyl-chromone	CYSLTR1
EXD107	8-(3-methylbut-2-enyl)-2-phenyl-chromone	CREB1
EXD107	8-(3-methylbut-2-enyl)-2-phenyl-chromone	ABCB1
EXD107	8-(3-methylbut-2-enyl)-2-phenyl-chromone	CDC25C
EXD107	8-(3-methylbut-2-enyl)-2-phenyl-chromone	PTPRS
EXD107	8-(3-methylbut-2-enyl)-2-phenyl-chromone	ST6GAL1
EXD107	8-(3-methylbut-2-enyl)-2-phenyl-chromone	SIGMAR1
EXD107	8-(3-methylbut-2-enyl)-2-phenyl-chromone	TERT
EXD107	8-(3-methylbut-2-enyl)-2-phenyl-chromone	TNKS2
EXD107	8-(3-methylbut-2-enyl)-2-phenyl-chromone	TNKS
EXD107	8-(3-methylbut-2-enyl)-2-phenyl-chromone	XDH
EXD107	8-(3-methylbut-2-enyl)-2-phenyl-chromone	XPO1
EXD107	8-(3-methylbut-2-enyl)-2-phenyl-chromone	AMY1B
EXD107	8-(3-methylbut-2-enyl)-2-phenyl-chromone	AMY1A
EXD108	artonin U	PDE5A
EXD108	artonin U	AKT1
EXD108	artonin U	AKT2
EXD108	artonin U	AKT3
EXD108	artonin U	CYP19A1
EXD108	artonin U	ABCG2
EXD108	artonin U	BACE1
EXD108	artonin U	BACE2
EXD108	artonin U	ESR1
EXD108	artonin U	ESR2
EXD108	artonin U	ADORA1
EXD108	artonin U	PTPN1
EXD108	artonin U	PTPN2
EXD108	artonin U	AKR1B10
EXD108	artonin U	PDE11A
EXD108	artonin U	ALDH2
EXD108	artonin U	AMY1C
EXD108	artonin U	ACVR2A
EXD108	artonin U	ACVR2B
EXD108	artonin U	CA13
EXD108	artonin U	CA7
EXD108	artonin U	CALM1
EXD108	artonin U	CTSV
EXD108	artonin U	CBR1
EXD108	artonin U	CCNA2
EXD108	artonin U	CCNE2
EXD108	artonin U	CCNT1
EXD108	artonin U	CDK13
EXD108	artonin U	CDK15
EXD108	artonin U	CDKL5
EXD108	artonin U	CYP1A1
EXD108	artonin U	CYP1B1
EXD108	artonin U	CREB1
EXD108	artonin U	ODC1
EXD108	artonin U	ERAP1
EXD108	artonin U	GRK6
EXD108	artonin U	HIF1A
EXD108	artonin U	IL2
EXD108	artonin U	TCF4
EXD108	artonin U	CSNK1A1L
EXD108	artonin U	CAMK4
EXD108	artonin U	KCND3
EXD108	artonin U	ALOX5
EXD108	artonin U	MAK
EXD108	artonin U	MNAT1
EXD108	artonin U	ABCB1
EXD108	artonin U	CDC42BPB
EXD108	artonin U	ABCC1
EXD108	artonin U	NOX4
EXD108	artonin U	NQO1
EXD108	artonin U	P4HB
EXD108	artonin U	PIP5K1C
EXD108	artonin U	PGF
EXD108	artonin U	PTPRS
EXD108	artonin U	STK32A
EXD108	artonin U	TAS2R31
EXD108	artonin U	TERT
EXD108	artonin U	RELA
EXD108	artonin U	TNKS
EXD108	artonin U	TTR
EXD108	artonin U	TYR
EXD108	artonin U	VEGFA
EXD108	artonin U	VRK2
EXD108	artonin U	XDH
EXD108	artonin U	XPO1
EXD108	artonin U	AMY1B
EXD108	artonin U	AMY1A
EXD109	1,2-bis(4-hydroxy-3-methoxyphenyl)propan-1,3-diol	CHRM4
EXD109	1,2-bis(4-hydroxy-3-methoxyphenyl)propan-1,3-diol	CHRM1
EXD109	1,2-bis(4-hydroxy-3-methoxyphenyl)propan-1,3-diol	NR3C1
EXD109	1,2-bis(4-hydroxy-3-methoxyphenyl)propan-1,3-diol	NR3C2
EXD109	1,2-bis(4-hydroxy-3-methoxyphenyl)propan-1,3-diol	MMP2
EXD109	1,2-bis(4-hydroxy-3-methoxyphenyl)propan-1,3-diol	MMP9
EXD109	1,2-bis(4-hydroxy-3-methoxyphenyl)propan-1,3-diol	CA1
EXD109	1,2-bis(4-hydroxy-3-methoxyphenyl)propan-1,3-diol	CA2
EXD109	1,2-bis(4-hydroxy-3-methoxyphenyl)propan-1,3-diol	CA3
EXD109	1,2-bis(4-hydroxy-3-methoxyphenyl)propan-1,3-diol	CA7
EXD109	1,2-bis(4-hydroxy-3-methoxyphenyl)propan-1,3-diol	CA13
EXD109	1,2-bis(4-hydroxy-3-methoxyphenyl)propan-1,3-diol	TDP1
EXD109	1,2-bis(4-hydroxy-3-methoxyphenyl)propan-1,3-diol	MBNL1
EXD109	1,2-bis(4-hydroxy-3-methoxyphenyl)propan-1,3-diol	MBNL2
EXD109	1,2-bis(4-hydroxy-3-methoxyphenyl)propan-1,3-diol	MBNL3
EXD109	1,2-bis(4-hydroxy-3-methoxyphenyl)propan-1,3-diol	CA5A
EXD109	1,2-bis(4-hydroxy-3-methoxyphenyl)propan-1,3-diol	CA5B
EXD109	1,2-bis(4-hydroxy-3-methoxyphenyl)propan-1,3-diol	APP
EXD109	1,2-bis(4-hydroxy-3-methoxyphenyl)propan-1,3-diol	NDUFAB1
EXD109	1,2-bis(4-hydroxy-3-methoxyphenyl)propan-1,3-diol	ADRB2
EXD109	1,2-bis(4-hydroxy-3-methoxyphenyl)propan-1,3-diol	CA6
EXD109	1,2-bis(4-hydroxy-3-methoxyphenyl)propan-1,3-diol	NDUFAF1
EXD109	1,2-bis(4-hydroxy-3-methoxyphenyl)propan-1,3-diol	ODC1
EXD109	1,2-bis(4-hydroxy-3-methoxyphenyl)propan-1,3-diol	DHCR7
EXD109	1,2-bis(4-hydroxy-3-methoxyphenyl)propan-1,3-diol	QDPR
EXD109	1,2-bis(4-hydroxy-3-methoxyphenyl)propan-1,3-diol	DUSP3
EXD109	1,2-bis(4-hydroxy-3-methoxyphenyl)propan-1,3-diol	EP300
EXD109	1,2-bis(4-hydroxy-3-methoxyphenyl)propan-1,3-diol	FOS
EXD109	1,2-bis(4-hydroxy-3-methoxyphenyl)propan-1,3-diol	JUN
EXD109	1,2-bis(4-hydroxy-3-methoxyphenyl)propan-1,3-diol	CAMK2A
EXD109	1,2-bis(4-hydroxy-3-methoxyphenyl)propan-1,3-diol	GLO1
EXD109	1,2-bis(4-hydroxy-3-methoxyphenyl)propan-1,3-diol	ALOX15
EXD109	1,2-bis(4-hydroxy-3-methoxyphenyl)propan-1,3-diol	IGF2R
EXD109	1,2-bis(4-hydroxy-3-methoxyphenyl)propan-1,3-diol	NDUFA1
EXD109	1,2-bis(4-hydroxy-3-methoxyphenyl)propan-1,3-diol	NDUFA2
EXD109	1,2-bis(4-hydroxy-3-methoxyphenyl)propan-1,3-diol	NDUFA3
EXD109	1,2-bis(4-hydroxy-3-methoxyphenyl)propan-1,3-diol	NDUFA4
EXD109	1,2-bis(4-hydroxy-3-methoxyphenyl)propan-1,3-diol	NDUFA6
EXD109	1,2-bis(4-hydroxy-3-methoxyphenyl)propan-1,3-diol	NDUFA5
EXD109	1,2-bis(4-hydroxy-3-methoxyphenyl)propan-1,3-diol	NDUFA7
EXD109	1,2-bis(4-hydroxy-3-methoxyphenyl)propan-1,3-diol	NDUFA8
EXD109	1,2-bis(4-hydroxy-3-methoxyphenyl)propan-1,3-diol	NDUFA9
EXD109	1,2-bis(4-hydroxy-3-methoxyphenyl)propan-1,3-diol	NDUFA10
EXD109	1,2-bis(4-hydroxy-3-methoxyphenyl)propan-1,3-diol	NDUFA11
EXD109	1,2-bis(4-hydroxy-3-methoxyphenyl)propan-1,3-diol	NDUFA12
EXD109	1,2-bis(4-hydroxy-3-methoxyphenyl)propan-1,3-diol	NDUFA13
EXD109	1,2-bis(4-hydroxy-3-methoxyphenyl)propan-1,3-diol	NDUFB1
EXD109	1,2-bis(4-hydroxy-3-methoxyphenyl)propan-1,3-diol	NDUFB2
EXD109	1,2-bis(4-hydroxy-3-methoxyphenyl)propan-1,3-diol	NDUFB4
EXD109	1,2-bis(4-hydroxy-3-methoxyphenyl)propan-1,3-diol	NDUFB3
EXD109	1,2-bis(4-hydroxy-3-methoxyphenyl)propan-1,3-diol	NDUFB5
EXD109	1,2-bis(4-hydroxy-3-methoxyphenyl)propan-1,3-diol	NDUFB6
EXD109	1,2-bis(4-hydroxy-3-methoxyphenyl)propan-1,3-diol	NDUFB7
EXD109	1,2-bis(4-hydroxy-3-methoxyphenyl)propan-1,3-diol	NDUFB8
EXD109	1,2-bis(4-hydroxy-3-methoxyphenyl)propan-1,3-diol	NDUFB9
EXD109	1,2-bis(4-hydroxy-3-methoxyphenyl)propan-1,3-diol	NDUFB10
EXD109	1,2-bis(4-hydroxy-3-methoxyphenyl)propan-1,3-diol	NDUFB11
EXD109	1,2-bis(4-hydroxy-3-methoxyphenyl)propan-1,3-diol	NDUFC2
EXD109	1,2-bis(4-hydroxy-3-methoxyphenyl)propan-1,3-diol	NDUFAF2
EXD109	1,2-bis(4-hydroxy-3-methoxyphenyl)propan-1,3-diol	NDUFC1
EXD109	1,2-bis(4-hydroxy-3-methoxyphenyl)propan-1,3-diol	NDUFAF3
EXD109	1,2-bis(4-hydroxy-3-methoxyphenyl)propan-1,3-diol	NDUFS1
EXD109	1,2-bis(4-hydroxy-3-methoxyphenyl)propan-1,3-diol	NDUFAF4
EXD109	1,2-bis(4-hydroxy-3-methoxyphenyl)propan-1,3-diol	NDUFS3
EXD109	1,2-bis(4-hydroxy-3-methoxyphenyl)propan-1,3-diol	NDUFS2
EXD109	1,2-bis(4-hydroxy-3-methoxyphenyl)propan-1,3-diol	NDUFS5
EXD109	1,2-bis(4-hydroxy-3-methoxyphenyl)propan-1,3-diol	NDUFS4
EXD109	1,2-bis(4-hydroxy-3-methoxyphenyl)propan-1,3-diol	NDUFS7
EXD109	1,2-bis(4-hydroxy-3-methoxyphenyl)propan-1,3-diol	NDUFS6
EXD109	1,2-bis(4-hydroxy-3-methoxyphenyl)propan-1,3-diol	NDUFS8
EXD109	1,2-bis(4-hydroxy-3-methoxyphenyl)propan-1,3-diol	NDUFV1
EXD109	1,2-bis(4-hydroxy-3-methoxyphenyl)propan-1,3-diol	NDUFV2
EXD109	1,2-bis(4-hydroxy-3-methoxyphenyl)propan-1,3-diol	NDUFV3
EXD109	1,2-bis(4-hydroxy-3-methoxyphenyl)propan-1,3-diol	IKBKG
EXD109	1,2-bis(4-hydroxy-3-methoxyphenyl)propan-1,3-diol	NFKB1
EXD109	1,2-bis(4-hydroxy-3-methoxyphenyl)propan-1,3-diol	NFE2L2
EXD109	1,2-bis(4-hydroxy-3-methoxyphenyl)propan-1,3-diol	MT-ND1
EXD109	1,2-bis(4-hydroxy-3-methoxyphenyl)propan-1,3-diol	MT-ND3
EXD109	1,2-bis(4-hydroxy-3-methoxyphenyl)propan-1,3-diol	MT-ND4L
EXD109	1,2-bis(4-hydroxy-3-methoxyphenyl)propan-1,3-diol	MT-ND2
EXD109	1,2-bis(4-hydroxy-3-methoxyphenyl)propan-1,3-diol	MT-ND4
EXD109	1,2-bis(4-hydroxy-3-methoxyphenyl)propan-1,3-diol	MT-ND5
EXD109	1,2-bis(4-hydroxy-3-methoxyphenyl)propan-1,3-diol	NDUFA4L2
EXD109	1,2-bis(4-hydroxy-3-methoxyphenyl)propan-1,3-diol	MT-ND6
EXD109	1,2-bis(4-hydroxy-3-methoxyphenyl)propan-1,3-diol	PTPN7
EXD109	1,2-bis(4-hydroxy-3-methoxyphenyl)propan-1,3-diol	RNASEH1
EXD109	1,2-bis(4-hydroxy-3-methoxyphenyl)propan-1,3-diol	SLC22A3
EXD109	1,2-bis(4-hydroxy-3-methoxyphenyl)propan-1,3-diol	SHBG
EXD109	1,2-bis(4-hydroxy-3-methoxyphenyl)propan-1,3-diol	MAPT
EXD109	1,2-bis(4-hydroxy-3-methoxyphenyl)propan-1,3-diol	TUBB1
EXD109	1,2-bis(4-hydroxy-3-methoxyphenyl)propan-1,3-diol	TRPM8
EXD109	1,2-bis(4-hydroxy-3-methoxyphenyl)propan-1,3-diol	TTR
EXD11	Docosanoate	SLC22A11
EXD11	Docosanoate	SLC22A8
EXD11	Docosanoate	SLC22A6
EXD11	Docosanoate	CDC25A
EXD11	Docosanoate	CDC25B
EXD11	Docosanoate	MBNL1
EXD11	Docosanoate	TDP1
EXD11	Docosanoate	SLC22A10
EXD11	Docosanoate	SLC22A25
EXD11	Docosanoate	SLC22A9
EXD11	Docosanoate	SLC22A24
EXD11	Docosanoate	FABP12
EXD11	Docosanoate	FABP3
EXD11	Docosanoate	FABP2
EXD11	Docosanoate	FABP4
EXD11	Docosanoate	FABP5
EXD11	Docosanoate	FABP7
EXD11	Docosanoate	ACER2
EXD11	Docosanoate	ADH1A
EXD11	Docosanoate	ADH1B
EXD11	Docosanoate	ADH1C
EXD11	Docosanoate	ADH7
EXD11	Docosanoate	PAM
EXD11	Docosanoate	ENPEP
EXD11	Docosanoate	LAP3
EXD11	Docosanoate	ATG4B
EXD11	Docosanoate	BHMT
EXD11	Docosanoate	BBOX1
EXD11	Docosanoate	COL4A3BP
EXD11	Docosanoate	CA3
EXD11	Docosanoate	CNR1
EXD11	Docosanoate	CYP4F2
EXD11	Docosanoate	CPT2
EXD11	Docosanoate	DAGLA
EXD11	Docosanoate	HSD17B3
EXD11	Docosanoate	POLB
EXD11	Docosanoate	POLL
EXD11	Docosanoate	POLM
EXD11	Docosanoate	DNM1
EXD11	Docosanoate	ENPP2
EXD11	Docosanoate	CES1
EXD11	Docosanoate	CES2
EXD11	Docosanoate	FAAH
EXD11	Docosanoate	FFAR4
EXD11	Docosanoate	FOLH1
EXD11	Docosanoate	FDPS
EXD11	Docosanoate	GABBR1
EXD11	Docosanoate	GABBR2
EXD11	Docosanoate	GABRR1
EXD11	Docosanoate	GABRQ
EXD11	Docosanoate	GGPS1
EXD11	Docosanoate	GNAI1
EXD11	Docosanoate	GNAI3
EXD11	Docosanoate	GNAO1
EXD11	Docosanoate	GPR174
EXD11	Docosanoate	GPR34
EXD11	Docosanoate	GPR35
EXD11	Docosanoate	GPR84
EXD11	Docosanoate	GSR
EXD11	Docosanoate	GSTA1
EXD11	Docosanoate	GSTK1
EXD11	Docosanoate	GSTM1
EXD11	Docosanoate	HAO1
EXD11	Docosanoate	HMGCR
EXD11	Docosanoate	EPHX1
EXD11	Docosanoate	EPHX2
EXD11	Docosanoate	KDM2A
EXD11	Docosanoate	KDM4A
EXD11	Docosanoate	KDM4E
EXD11	Docosanoate	KDM5A
EXD11	Docosanoate	KDM4C
EXD11	Docosanoate	KDM5C
EXD11	Docosanoate	KDM7A
EXD11	Docosanoate	PRKCA
EXD11	Docosanoate	LPAR1
EXD11	Docosanoate	LPAR2
EXD11	Docosanoate	LPAR3
EXD11	Docosanoate	LPAR4
EXD11	Docosanoate	LPAR6
EXD11	Docosanoate	LTB4R
EXD11	Docosanoate	SELL
EXD11	Docosanoate	SELP
EXD11	Docosanoate	SLC25A20
EXD11	Docosanoate	MPEG1
EXD11	Docosanoate	CDC25C
EXD11	Docosanoate	NAAA
EXD11	Docosanoate	NOD1
EXD11	Docosanoate	SMPD2
EXD11	Docosanoate	OXER1
EXD11	Docosanoate	P2RY10
EXD11	Docosanoate	PLA2G4C
EXD11	Docosanoate	PLA2G4B
EXD11	Docosanoate	PLA2G4A
EXD11	Docosanoate	PLA2G5
EXD11	Docosanoate	PLA2G2C
EXD11	Docosanoate	PLA2G2A
EXD11	Docosanoate	PLA2G10
EXD11	Docosanoate	PAOX
EXD11	Docosanoate	PTGER2
EXD11	Docosanoate	PTGER3
EXD11	Docosanoate	PTGER4
EXD11	Docosanoate	PTGFR
EXD11	Docosanoate	PHF8
EXD11	Docosanoate	PTGIR
EXD11	Docosanoate	POLH
EXD11	Docosanoate	POLK
EXD11	Docosanoate	ACP1
EXD11	Docosanoate	PPARD
EXD11	Docosanoate	PPARA
EXD11	Docosanoate	PPARG
EXD11	Docosanoate	RARB
EXD11	Docosanoate	S1PR2
EXD11	Docosanoate	S1PR4
EXD11	Docosanoate	S1PR3
EXD11	Docosanoate	SLC22A1
EXD11	Docosanoate	S1PR5
EXD11	Docosanoate	S1PR1
EXD11	Docosanoate	SLC6A11
EXD11	Docosanoate	SLCO2A1
EXD11	Docosanoate	SPHK1
EXD11	Docosanoate	TBXA2R
EXD11	Docosanoate	THRA
EXD11	Docosanoate	THRB
EXD11	Docosanoate	TBXAS1
EXD11	Docosanoate	TLR2
EXD11	Docosanoate	TRPV1
EXD110	brevicornin	CYP1B1
EXD110	brevicornin	CYP1A1
EXD110	brevicornin	CYP19A1
EXD110	brevicornin	ALOX5
EXD110	brevicornin	ALOX15
EXD110	brevicornin	ALOX15B
EXD110	brevicornin	ALOXE3
EXD110	brevicornin	MAPT
EXD110	brevicornin	MMP1
EXD110	brevicornin	MMP2
EXD110	brevicornin	MMP3
EXD110	brevicornin	MMP10
EXD110	brevicornin	MMP9
EXD110	brevicornin	PDE5A
EXD110	brevicornin	PDE11A
EXD110	brevicornin	ALOX12
EXD110	brevicornin	ALOX12B
EXD110	brevicornin	MPG
EXD110	brevicornin	ABCG2
EXD110	brevicornin	ASAH1
EXD110	brevicornin	CA3
EXD110	brevicornin	CA7
EXD110	brevicornin	CALM1
EXD110	brevicornin	CBR1
EXD110	brevicornin	CYP2C8
EXD110	brevicornin	DAPK1
EXD110	brevicornin	ELAVL1
EXD110	brevicornin	KCND3
EXD110	brevicornin	GLO1
EXD110	brevicornin	LRP6
EXD110	brevicornin	ABCB1
EXD110	brevicornin	ABCC1
EXD110	brevicornin	NEK6
EXD110	brevicornin	NOX4
EXD110	brevicornin	NQO1
EXD110	brevicornin	PHLPP2
EXD110	brevicornin	PTPRS
EXD110	brevicornin	ST6GAL1
EXD110	brevicornin	XDH
EXD111	Epimedin C_qt	CYP1B1
EXD111	Epimedin C_qt	CYP1A1
EXD111	Epimedin C_qt	CYP19A1
EXD111	Epimedin C_qt	PTPN1
EXD111	Epimedin C_qt	PTPN2
EXD111	Epimedin C_qt	AKT1
EXD111	Epimedin C_qt	AKT2
EXD111	Epimedin C_qt	AKT3
EXD111	Epimedin C_qt	ABCG2
EXD111	Epimedin C_qt	BACE1
EXD111	Epimedin C_qt	BACE2
EXD111	Epimedin C_qt	ABCB1
EXD111	Epimedin C_qt	ABCB4
EXD111	Epimedin C_qt	HSD17B2
EXD111	Epimedin C_qt	HSD11B2
EXD111	Epimedin C_qt	PDE5A
EXD111	Epimedin C_qt	PDE11A
EXD111	Epimedin C_qt	CA13
EXD111	Epimedin C_qt	CA3
EXD111	Epimedin C_qt	CA7
EXD111	Epimedin C_qt	CTSV
EXD111	Epimedin C_qt	CBR1
EXD111	Epimedin C_qt	CYP2C8
EXD111	Epimedin C_qt	DAPK1
EXD111	Epimedin C_qt	ODC1
EXD111	Epimedin C_qt	ELAVL1
EXD111	Epimedin C_qt	ERAP1
EXD111	Epimedin C_qt	RCE1
EXD111	Epimedin C_qt	GNB1
EXD111	Epimedin C_qt	GNG2
EXD111	Epimedin C_qt	HSPA1A
EXD111	Epimedin C_qt	HSPA8
EXD111	Epimedin C_qt	IL2
EXD111	Epimedin C_qt	KCND3
EXD111	Epimedin C_qt	KLK7
EXD111	Epimedin C_qt	ALOX12
EXD111	Epimedin C_qt	ALOX15
EXD111	Epimedin C_qt	ALOX5
EXD111	Epimedin C_qt	NOX4
EXD111	Epimedin C_qt	NQO1
EXD111	Epimedin C_qt	PHLPP2
EXD111	Epimedin C_qt	ST6GAL1
EXD111	Epimedin C_qt	TERT
EXD111	Epimedin C_qt	RELA
EXD111	Epimedin C_qt	TYR
EXD111	Epimedin C_qt	XDH
EXD111	Epimedin C_qt	XPO1
EXD112	Hentriacontanol-6	GLTP
EXD112	Hentriacontanol-6	PRKACA
EXD112	Hentriacontanol-6	CA1
EXD112	Hentriacontanol-6	CA2
EXD112	Hentriacontanol-6	CA4
EXD112	Hentriacontanol-6	CA3
EXD112	Hentriacontanol-6	CA7
EXD112	Hentriacontanol-6	CA13
EXD112	Hentriacontanol-6	ESR1
EXD112	Hentriacontanol-6	AR
EXD112	Hentriacontanol-6	UGT1A4
EXD112	Hentriacontanol-6	CDC25A
EXD112	Hentriacontanol-6	CDC25B
EXD112	Hentriacontanol-6	ESR2
EXD112	Hentriacontanol-6	UGT1A9
EXD112	Hentriacontanol-6	CA5A
EXD112	Hentriacontanol-6	CA5B
EXD112	Hentriacontanol-6	ADA
EXD112	Hentriacontanol-6	ADH1A
EXD112	Hentriacontanol-6	ADH1B
EXD112	Hentriacontanol-6	ADH1C
EXD112	Hentriacontanol-6	ADH7
EXD112	Hentriacontanol-6	PAM
EXD112	Hentriacontanol-6	LAP3
EXD112	Hentriacontanol-6	ATG4B
EXD112	Hentriacontanol-6	DNM1
EXD112	Hentriacontanol-6	CES1
EXD112	Hentriacontanol-6	CES2
EXD112	Hentriacontanol-6	FAAH
EXD112	Hentriacontanol-6	FDPS
EXD112	Hentriacontanol-6	GGPS1
EXD112	Hentriacontanol-6	HAO1
EXD112	Hentriacontanol-6	EPHX1
EXD112	Hentriacontanol-6	LPAR1
EXD112	Hentriacontanol-6	LPAR2
EXD112	Hentriacontanol-6	LPAR3
EXD112	Hentriacontanol-6	LPAR4
EXD112	Hentriacontanol-6	LPAR6
EXD112	Hentriacontanol-6	NOD1
EXD112	Hentriacontanol-6	PLA2G1B
EXD112	Hentriacontanol-6	PLA2G5
EXD112	Hentriacontanol-6	PLA2G2C
EXD112	Hentriacontanol-6	PLA2G2A
EXD112	Hentriacontanol-6	PDCD4
EXD112	Hentriacontanol-6	PGA5
EXD112	Hentriacontanol-6	S1PR2
EXD112	Hentriacontanol-6	S1PR4
EXD112	Hentriacontanol-6	S1PR3
EXD112	Hentriacontanol-6	SLC22A1
EXD112	Hentriacontanol-6	SLC22A8
EXD112	Hentriacontanol-6	SPHK2
EXD112	Hentriacontanol-6	SPHK1
EXD112	Hentriacontanol-6	TLR2
EXD113	Icaride A2	PTAFR
EXD113	Icaride A2	ALOX15B
EXD113	Icaride A2	ALOX5
EXD113	Icaride A2	ALOX15
EXD113	Icaride A2	ALOXE3
EXD113	Icaride A2	MAPK8
EXD113	Icaride A2	MAPK9
EXD113	Icaride A2	MAPK10
EXD113	Icaride A2	MAPK11
EXD113	Icaride A2	MAPK14
EXD113	Icaride A2	MAPT
EXD113	Icaride A2	SLC5A1
EXD113	Icaride A2	SLC5A2
EXD113	Icaride A2	SLC5A11
EXD113	Icaride A2	ALOX12
EXD113	Icaride A2	ALOX12B
EXD113	Icaride A2	NDUFAB1
EXD113	Icaride A2	CA13
EXD113	Icaride A2	CA3
EXD113	Icaride A2	NDUFAF1
EXD113	Icaride A2	ERN1
EXD113	Icaride A2	IL6
EXD113	Icaride A2	NDUFA1
EXD113	Icaride A2	NDUFA2
EXD113	Icaride A2	NDUFA3
EXD113	Icaride A2	NDUFA4
EXD113	Icaride A2	NDUFA6
EXD113	Icaride A2	NDUFA5
EXD113	Icaride A2	NDUFA7
EXD113	Icaride A2	NDUFA8
EXD113	Icaride A2	NDUFA9
EXD113	Icaride A2	NDUFA10
EXD113	Icaride A2	NDUFA11
EXD113	Icaride A2	NDUFA12
EXD113	Icaride A2	NDUFA13
EXD113	Icaride A2	NDUFB1
EXD113	Icaride A2	NDUFB2
EXD113	Icaride A2	NDUFB4
EXD113	Icaride A2	NDUFB3
EXD113	Icaride A2	NDUFB5
EXD113	Icaride A2	NDUFB6
EXD113	Icaride A2	NDUFB7
EXD113	Icaride A2	NDUFB8
EXD113	Icaride A2	NDUFB9
EXD113	Icaride A2	NDUFB10
EXD113	Icaride A2	NDUFB11
EXD113	Icaride A2	NDUFC2
EXD113	Icaride A2	NDUFAF2
EXD113	Icaride A2	NDUFC1
EXD113	Icaride A2	NDUFAF3
EXD113	Icaride A2	NDUFS1
EXD113	Icaride A2	NDUFAF4
EXD113	Icaride A2	NDUFS3
EXD113	Icaride A2	NDUFS2
EXD113	Icaride A2	NDUFS5
EXD113	Icaride A2	NDUFS4
EXD113	Icaride A2	NDUFS7
EXD113	Icaride A2	NDUFS6
EXD113	Icaride A2	NDUFS8
EXD113	Icaride A2	NDUFV1
EXD113	Icaride A2	NDUFV2
EXD113	Icaride A2	NDUFV3
EXD113	Icaride A2	MT-ND1
EXD113	Icaride A2	MT-ND3
EXD113	Icaride A2	MT-ND4L
EXD113	Icaride A2	MT-ND2
EXD113	Icaride A2	MT-ND4
EXD113	Icaride A2	MT-ND5
EXD113	Icaride A2	NDUFA4L2
EXD113	Icaride A2	MT-ND6
EXD114	3,4,6-trimethoxyphenanthrene-2,7-diol	ESR2
EXD114	3,4,6-trimethoxyphenanthrene-2,7-diol	DYRK1A
EXD114	3,4,6-trimethoxyphenanthrene-2,7-diol	MAOA
EXD114	3,4,6-trimethoxyphenanthrene-2,7-diol	MAOB
EXD114	3,4,6-trimethoxyphenanthrene-2,7-diol	CA1
EXD114	3,4,6-trimethoxyphenanthrene-2,7-diol	CA2
EXD114	3,4,6-trimethoxyphenanthrene-2,7-diol	CA3
EXD114	3,4,6-trimethoxyphenanthrene-2,7-diol	CA7
EXD114	3,4,6-trimethoxyphenanthrene-2,7-diol	CA13
EXD114	3,4,6-trimethoxyphenanthrene-2,7-diol	CA12
EXD114	3,4,6-trimethoxyphenanthrene-2,7-diol	CA9
EXD114	3,4,6-trimethoxyphenanthrene-2,7-diol	CA14
EXD114	3,4,6-trimethoxyphenanthrene-2,7-diol	EGFR
EXD114	3,4,6-trimethoxyphenanthrene-2,7-diol	CA5A
EXD114	3,4,6-trimethoxyphenanthrene-2,7-diol	CA5B
EXD114	3,4,6-trimethoxyphenanthrene-2,7-diol	CDK5R1
EXD114	3,4,6-trimethoxyphenanthrene-2,7-diol	CDK5
EXD114	3,4,6-trimethoxyphenanthrene-2,7-diol	APP
EXD114	3,4,6-trimethoxyphenanthrene-2,7-diol	CCND3
EXD114	3,4,6-trimethoxyphenanthrene-2,7-diol	CYP1B1
EXD114	3,4,6-trimethoxyphenanthrene-2,7-diol	CREB1
EXD114	3,4,6-trimethoxyphenanthrene-2,7-diol	EP300
EXD114	3,4,6-trimethoxyphenanthrene-2,7-diol	FOS
EXD114	3,4,6-trimethoxyphenanthrene-2,7-diol	IGFBP3
EXD114	3,4,6-trimethoxyphenanthrene-2,7-diol	JUN
EXD114	3,4,6-trimethoxyphenanthrene-2,7-diol	GLO1
EXD114	3,4,6-trimethoxyphenanthrene-2,7-diol	NCEH1
EXD114	3,4,6-trimethoxyphenanthrene-2,7-diol	NFKB1
EXD114	3,4,6-trimethoxyphenanthrene-2,7-diol	NFE2L2
EXD114	3,4,6-trimethoxyphenanthrene-2,7-diol	SLC22A3
EXD114	3,4,6-trimethoxyphenanthrene-2,7-diol	SHBG
EXD114	3,4,6-trimethoxyphenanthrene-2,7-diol	MAPT
EXD114	3,4,6-trimethoxyphenanthrene-2,7-diol	TUBB1
EXD114	3,4,6-trimethoxyphenanthrene-2,7-diol	TUBB3
EXD114	3,4,6-trimethoxyphenanthrene-2,7-diol	TOP2B
EXD114	3,4,6-trimethoxyphenanthrene-2,7-diol	TPMT
EXD115	Ikshusterol	ABCG2
EXD115	Ikshusterol	ABCB1
EXD115	Ikshusterol	NR1H2
EXD115	Ikshusterol	NR1H3
EXD115	Ikshusterol	TDP1
EXD115	Ikshusterol	HMGCR
EXD115	Ikshusterol	CYP51A1
EXD115	Ikshusterol	AR
EXD115	Ikshusterol	SREBF2
EXD115	Ikshusterol	SREBF1
EXD115	Ikshusterol	CHRM2
EXD115	Ikshusterol	CHRM1
EXD115	Ikshusterol	CHRM3
EXD115	Ikshusterol	CHRM4
EXD115	Ikshusterol	CHRM5
EXD115	Ikshusterol	SLC6A2
EXD115	Ikshusterol	CYP17A1
EXD115	Ikshusterol	ABCB11
EXD115	Ikshusterol	CA1
EXD115	Ikshusterol	CA2
EXD115	Ikshusterol	SERPINA6
EXD115	Ikshusterol	CDC45
EXD115	Ikshusterol	CYP24A1
EXD115	Ikshusterol	CYP27B1
EXD115	Ikshusterol	POLA1
EXD115	Ikshusterol	ENPP2
EXD115	Ikshusterol	ESR2
EXD115	Ikshusterol	ESR1
EXD115	Ikshusterol	G6PD
EXD115	Ikshusterol	GPBAR1
EXD115	Ikshusterol	CDC25A
EXD115	Ikshusterol	ABCC4
EXD115	Ikshusterol	NPC1L1
EXD115	Ikshusterol	NR1H4
EXD115	Ikshusterol	SLC10A1
EXD115	Ikshusterol	SLC10A2
EXD115	Ikshusterol	RORA
EXD115	Ikshusterol	SRD5A1
EXD115	Ikshusterol	SRD5A2
EXD115	Ikshusterol	SHBG
EXD115	Ikshusterol	ST3GAL1
EXD115	Ikshusterol	VDR
EXD115	Ikshusterol	GC
EXD116	gitogenin	CXCR2
EXD116	gitogenin	UGT1A4
EXD116	gitogenin	UGT1A9
EXD116	gitogenin	UGT1A6
EXD116	gitogenin	UGT1A1
EXD116	gitogenin	UGT1A3
EXD116	gitogenin	UGT1A5
EXD116	gitogenin	UGT1A7
EXD116	gitogenin	UGT1A10
EXD116	gitogenin	UGT1A8
EXD116	gitogenin	CHRM2
EXD116	gitogenin	CHRM1
EXD116	gitogenin	CHRM4
EXD116	gitogenin	CHRM5
EXD116	gitogenin	CHRM3
EXD116	gitogenin	DHH
EXD116	gitogenin	SERPINA6
EXD116	gitogenin	EBP
EXD116	gitogenin	G6PD
EXD116	gitogenin	GABRD
EXD116	gitogenin	GPBAR1
EXD116	gitogenin	EIF4A1
EXD116	gitogenin	IL2
EXD116	gitogenin	GRIN2C
EXD116	gitogenin	GRIN2B
EXD116	gitogenin	GRIN2D
EXD116	gitogenin	GRIN1
EXD116	gitogenin	SHBG
EXD117	Anemarsaponin F_qt	CXCR2
EXD117	Anemarsaponin F_qt	UGT1A4
EXD117	Anemarsaponin F_qt	UGT1A9
EXD117	Anemarsaponin F_qt	UGT1A6
EXD117	Anemarsaponin F_qt	UGT1A1
EXD117	Anemarsaponin F_qt	UGT1A3
EXD117	Anemarsaponin F_qt	UGT1A5
EXD117	Anemarsaponin F_qt	UGT1A7
EXD117	Anemarsaponin F_qt	UGT1A10
EXD117	Anemarsaponin F_qt	UGT1A8
EXD117	Anemarsaponin F_qt	CHRM2
EXD117	Anemarsaponin F_qt	CHRM4
EXD117	Anemarsaponin F_qt	CHRM1
EXD117	Anemarsaponin F_qt	CHRM3
EXD117	Anemarsaponin F_qt	CHRM5
EXD117	Anemarsaponin F_qt	TDP1
EXD117	Anemarsaponin F_qt	SERPINA6
EXD117	Anemarsaponin F_qt	EBP
EXD117	Anemarsaponin F_qt	G6PD
EXD117	Anemarsaponin F_qt	GABRD
EXD117	Anemarsaponin F_qt	GPBAR1
EXD117	Anemarsaponin F_qt	EIF4A1
EXD117	Anemarsaponin F_qt	IL2
EXD117	Anemarsaponin F_qt	GRIN2C
EXD117	Anemarsaponin F_qt	GRIN2B
EXD117	Anemarsaponin F_qt	GRIN2D
EXD117	Anemarsaponin F_qt	GRIN1
EXD117	Anemarsaponin F_qt	SHBG
EXD118	Anemarsaponin G_qt	CXCR2
EXD118	Anemarsaponin G_qt	NR1H2
EXD118	Anemarsaponin G_qt	NR1H3
EXD118	Anemarsaponin G_qt	AR
EXD118	Anemarsaponin G_qt	STAT3
EXD118	Anemarsaponin G_qt	STAT1
EXD118	Anemarsaponin G_qt	STAT2
EXD118	Anemarsaponin G_qt	STAT4
EXD118	Anemarsaponin G_qt	HSD11B1
EXD118	Anemarsaponin G_qt	HSD11B1L
EXD118	Anemarsaponin G_qt	MAPT
EXD118	Anemarsaponin G_qt	NR3C1
EXD118	Anemarsaponin G_qt	NR3C2
EXD118	Anemarsaponin G_qt	UGT1A4
EXD118	Anemarsaponin G_qt	UGT1A9
EXD118	Anemarsaponin G_qt	UGT1A6
EXD118	Anemarsaponin G_qt	SERPINA6
EXD118	Anemarsaponin G_qt	CYP17A1
EXD118	Anemarsaponin G_qt	EBP
EXD118	Anemarsaponin G_qt	ESR2
EXD118	Anemarsaponin G_qt	ESR1
EXD118	Anemarsaponin G_qt	G6PD
EXD118	Anemarsaponin G_qt	IL2
EXD118	Anemarsaponin G_qt	ABCC4
EXD118	Anemarsaponin G_qt	NPC1L1
EXD118	Anemarsaponin G_qt	SRD5A2
EXD118	Anemarsaponin G_qt	SHBG
EXD118	Anemarsaponin G_qt	SHH
EXD118	Anemarsaponin G_qt	SREBF2
EXD119	tigogenin	SIGMAR1
EXD119	tigogenin	UGT1A4
EXD119	tigogenin	UGT1A9
EXD119	tigogenin	UGT1A6
EXD119	tigogenin	UGT1A1
EXD119	tigogenin	UGT1A3
EXD119	tigogenin	UGT1A5
EXD119	tigogenin	UGT1A7
EXD119	tigogenin	UGT1A10
EXD119	tigogenin	UGT1A8
EXD119	tigogenin	DHH
EXD119	tigogenin	IHH
EXD119	tigogenin	SHH
EXD119	tigogenin	CYP51A1
EXD119	tigogenin	CHRM2
EXD119	tigogenin	CHRM1
EXD119	tigogenin	ATP12A
EXD119	tigogenin	SERPINA6
EXD119	tigogenin	EBP
EXD119	tigogenin	G6PD
EXD119	tigogenin	GABRB2
EXD119	tigogenin	GABRD
EXD119	tigogenin	GPBAR1
EXD119	tigogenin	EIF4A1
EXD119	tigogenin	IL2
EXD119	tigogenin	GRIN2C
EXD119	tigogenin	GRIN2B
EXD119	tigogenin	GRIN2D
EXD119	tigogenin	GRIN1
EXD119	tigogenin	SHBG
EXD119	tigogenin	ST3GAL1
EXD12	kaempferol	CYP1B1
EXD12	kaempferol	AHR
EXD12	kaempferol	CYP1A2
EXD12	kaempferol	ABCB1
EXD12	kaempferol	ALOX5
EXD12	kaempferol	HSD17B1
EXD12	kaempferol	AKR1B1
EXD12	kaempferol	ALOX15
EXD12	kaempferol	ABCC1
EXD12	kaempferol	HSD17B2
EXD12	kaempferol	XDH
EXD12	kaempferol	DYRK1A
EXD12	kaempferol	NOX4
EXD12	kaempferol	TDP1
EXD12	kaempferol	ALOX12
EXD12	kaempferol	MPG
EXD12	kaempferol	ABCG2
EXD12	kaempferol	AKR1B10
EXD12	kaempferol	ALDH2
EXD12	kaempferol	AMY1C
EXD12	kaempferol	AR
EXD12	kaempferol	MAOA
EXD12	kaempferol	APEX1
EXD12	kaempferol	CA12
EXD12	kaempferol	CA3
EXD12	kaempferol	CA4
EXD12	kaempferol	CA7
EXD12	kaempferol	CALM1
EXD12	kaempferol	CA2
EXD12	kaempferol	CBR1
EXD12	kaempferol	CCR4
EXD12	kaempferol	CISD1
EXD12	kaempferol	CYP2C8
EXD12	kaempferol	CYP2D6
EXD12	kaempferol	CREB1
EXD12	kaempferol	CTDSP1
EXD12	kaempferol	DAPK1
EXD12	kaempferol	HSD17B3
EXD12	kaempferol	ELAVL1
EXD12	kaempferol	ERAP1
EXD12	kaempferol	ESRRA
EXD12	kaempferol	ESRRB
EXD12	kaempferol	ESR2
EXD12	kaempferol	ESR1
EXD12	kaempferol	FLT3
EXD12	kaempferol	GNB1
EXD12	kaempferol	GNG2
EXD12	kaempferol	GPR35
EXD12	kaempferol	GRK6
EXD12	kaempferol	SLC2A1
EXD12	kaempferol	IL2
EXD12	kaempferol	KCND3
EXD12	kaempferol	KDM4E
EXD12	kaempferol	GLO1
EXD12	kaempferol	MIF
EXD12	kaempferol	NEK6
EXD12	kaempferol	NMUR2
EXD12	kaempferol	NQO1
EXD12	kaempferol	NUAK1
EXD12	kaempferol	P4HB
EXD12	kaempferol	MPO
EXD12	kaempferol	PKN1
EXD12	kaempferol	PGF
EXD12	kaempferol	PON1
EXD12	kaempferol	ACP1
EXD12	kaempferol	ALPI
EXD12	kaempferol	PTPRS
EXD12	kaempferol	ST6GAL1
EXD12	kaempferol	MAPT
EXD12	kaempferol	TERT
EXD12	kaempferol	TNKS2
EXD12	kaempferol	TNKS
EXD12	kaempferol	TOP2A
EXD12	kaempferol	TTR
EXD12	kaempferol	TYR
EXD12	kaempferol	VEGFA
EXD12	kaempferol	AMY1B
EXD12	kaempferol	AMY1A
EXD120	Hippeastrine	CYP3A4
EXD120	Hippeastrine	BCHE
EXD120	Hippeastrine	ACHE
EXD120	Hippeastrine	OPRM1
EXD120	Hippeastrine	OPRD1
EXD120	Hippeastrine	OPRK1
EXD120	Hippeastrine	OPRL1
EXD120	Hippeastrine	SLC6A2
EXD120	Hippeastrine	SLC6A3
EXD120	Hippeastrine	MBNL1
EXD120	Hippeastrine	MBNL2
EXD120	Hippeastrine	MBNL3
EXD120	Hippeastrine	SIGMAR1
EXD120	Hippeastrine	ABCB1
EXD120	Hippeastrine	ABCB11
EXD120	Hippeastrine	ABCB4
EXD120	Hippeastrine	CYP2D6
EXD120	Hippeastrine	NR4A2
EXD121	Isomangiferolic acid	NR1H4
EXD121	Isomangiferolic acid	POLB
EXD121	Isomangiferolic acid	NR1H2
EXD121	Isomangiferolic acid	NR1H3
EXD121	Isomangiferolic acid	CDC25A
EXD121	Isomangiferolic acid	CDC25B
EXD121	Isomangiferolic acid	SRD5A2
EXD121	Isomangiferolic acid	AR
EXD121	Isomangiferolic acid	HSD11B1
EXD121	Isomangiferolic acid	HSD11B1L
EXD121	Isomangiferolic acid	AKR1B10
EXD121	Isomangiferolic acid	AKR1B15
EXD121	Isomangiferolic acid	AKR1A1
EXD121	Isomangiferolic acid	AKR1B1
EXD121	Isomangiferolic acid	AKR1E2
EXD121	Isomangiferolic acid	FNTA
EXD121	Isomangiferolic acid	FNTB
EXD121	Isomangiferolic acid	ABCB11
EXD121	Isomangiferolic acid	CDC45
EXD121	Isomangiferolic acid	POLA1
EXD121	Isomangiferolic acid	GPBAR1
EXD121	Isomangiferolic acid	ABCC4
EXD121	Isomangiferolic acid	NPC1L1
EXD121	Isomangiferolic acid	SLC10A1
EXD122	Markogenin-3-O-beta-D-glucopyranosyl-(1-2)-beta-D-galactopyranoside_qt	CXCR2
EXD122	Markogenin-3-O-beta-D-glucopyranosyl-(1-2)-beta-D-galactopyranoside_qt	UGT1A4
EXD122	Markogenin-3-O-beta-D-glucopyranosyl-(1-2)-beta-D-galactopyranoside_qt	UGT1A9
EXD122	Markogenin-3-O-beta-D-glucopyranosyl-(1-2)-beta-D-galactopyranoside_qt	UGT1A6
EXD122	Markogenin-3-O-beta-D-glucopyranosyl-(1-2)-beta-D-galactopyranoside_qt	UGT1A1
EXD122	Markogenin-3-O-beta-D-glucopyranosyl-(1-2)-beta-D-galactopyranoside_qt	UGT1A3
EXD122	Markogenin-3-O-beta-D-glucopyranosyl-(1-2)-beta-D-galactopyranoside_qt	UGT1A5
EXD122	Markogenin-3-O-beta-D-glucopyranosyl-(1-2)-beta-D-galactopyranoside_qt	UGT1A7
EXD122	Markogenin-3-O-beta-D-glucopyranosyl-(1-2)-beta-D-galactopyranoside_qt	UGT1A10
EXD122	Markogenin-3-O-beta-D-glucopyranosyl-(1-2)-beta-D-galactopyranoside_qt	UGT1A8
EXD122	Markogenin-3-O-beta-D-glucopyranosyl-(1-2)-beta-D-galactopyranoside_qt	CHRM1
EXD122	Markogenin-3-O-beta-D-glucopyranosyl-(1-2)-beta-D-galactopyranoside_qt	CHRM2
EXD122	Markogenin-3-O-beta-D-glucopyranosyl-(1-2)-beta-D-galactopyranoside_qt	CHRM3
EXD122	Markogenin-3-O-beta-D-glucopyranosyl-(1-2)-beta-D-galactopyranoside_qt	CHRM4
EXD122	Markogenin-3-O-beta-D-glucopyranosyl-(1-2)-beta-D-galactopyranoside_qt	CHRM5
EXD122	Markogenin-3-O-beta-D-glucopyranosyl-(1-2)-beta-D-galactopyranoside_qt	CDK1
EXD122	Markogenin-3-O-beta-D-glucopyranosyl-(1-2)-beta-D-galactopyranoside_qt	SERPINA6
EXD122	Markogenin-3-O-beta-D-glucopyranosyl-(1-2)-beta-D-galactopyranoside_qt	EBP
EXD122	Markogenin-3-O-beta-D-glucopyranosyl-(1-2)-beta-D-galactopyranoside_qt	G6PD
EXD122	Markogenin-3-O-beta-D-glucopyranosyl-(1-2)-beta-D-galactopyranoside_qt	GABRD
EXD122	Markogenin-3-O-beta-D-glucopyranosyl-(1-2)-beta-D-galactopyranoside_qt	GPBAR1
EXD122	Markogenin-3-O-beta-D-glucopyranosyl-(1-2)-beta-D-galactopyranoside_qt	EIF4A1
EXD122	Markogenin-3-O-beta-D-glucopyranosyl-(1-2)-beta-D-galactopyranoside_qt	IL2
EXD122	Markogenin-3-O-beta-D-glucopyranosyl-(1-2)-beta-D-galactopyranoside_qt	GRIN2C
EXD122	Markogenin-3-O-beta-D-glucopyranosyl-(1-2)-beta-D-galactopyranoside_qt	GRIN2B
EXD122	Markogenin-3-O-beta-D-glucopyranosyl-(1-2)-beta-D-galactopyranoside_qt	GRIN2D
EXD122	Markogenin-3-O-beta-D-glucopyranosyl-(1-2)-beta-D-galactopyranoside_qt	GRIN1
EXD122	Markogenin-3-O-beta-D-glucopyranosyl-(1-2)-beta-D-galactopyranoside_qt	SHBG
EXD123	Smilagenin-3-O[beta-D-glucopyranosyl-(1-2)]-beta-D-mannopyranoside_qt	CXCR2
EXD123	Smilagenin-3-O[beta-D-glucopyranosyl-(1-2)]-beta-D-mannopyranoside_qt	UGT1A4
EXD123	Smilagenin-3-O[beta-D-glucopyranosyl-(1-2)]-beta-D-mannopyranoside_qt	UGT1A9
EXD123	Smilagenin-3-O[beta-D-glucopyranosyl-(1-2)]-beta-D-mannopyranoside_qt	UGT1A6
EXD123	Smilagenin-3-O[beta-D-glucopyranosyl-(1-2)]-beta-D-mannopyranoside_qt	UGT1A1
EXD123	Smilagenin-3-O[beta-D-glucopyranosyl-(1-2)]-beta-D-mannopyranoside_qt	UGT1A3
EXD123	Smilagenin-3-O[beta-D-glucopyranosyl-(1-2)]-beta-D-mannopyranoside_qt	UGT1A5
EXD123	Smilagenin-3-O[beta-D-glucopyranosyl-(1-2)]-beta-D-mannopyranoside_qt	UGT1A7
EXD123	Smilagenin-3-O[beta-D-glucopyranosyl-(1-2)]-beta-D-mannopyranoside_qt	UGT1A10
EXD123	Smilagenin-3-O[beta-D-glucopyranosyl-(1-2)]-beta-D-mannopyranoside_qt	UGT1A8
EXD123	Smilagenin-3-O[beta-D-glucopyranosyl-(1-2)]-beta-D-mannopyranoside_qt	CHRM2
EXD123	Smilagenin-3-O[beta-D-glucopyranosyl-(1-2)]-beta-D-mannopyranoside_qt	CHRM4
EXD123	Smilagenin-3-O[beta-D-glucopyranosyl-(1-2)]-beta-D-mannopyranoside_qt	CHRM3
EXD123	Smilagenin-3-O[beta-D-glucopyranosyl-(1-2)]-beta-D-mannopyranoside_qt	CHRM1
EXD123	Smilagenin-3-O[beta-D-glucopyranosyl-(1-2)]-beta-D-mannopyranoside_qt	CHRM5
EXD123	Smilagenin-3-O[beta-D-glucopyranosyl-(1-2)]-beta-D-mannopyranoside_qt	TDP1
EXD123	Smilagenin-3-O[beta-D-glucopyranosyl-(1-2)]-beta-D-mannopyranoside_qt	SERPINA6
EXD123	Smilagenin-3-O[beta-D-glucopyranosyl-(1-2)]-beta-D-mannopyranoside_qt	G6PD
EXD123	Smilagenin-3-O[beta-D-glucopyranosyl-(1-2)]-beta-D-mannopyranoside_qt	GABRD
EXD123	Smilagenin-3-O[beta-D-glucopyranosyl-(1-2)]-beta-D-mannopyranoside_qt	GPBAR1
EXD123	Smilagenin-3-O[beta-D-glucopyranosyl-(1-2)]-beta-D-mannopyranoside_qt	EIF4A1
EXD123	Smilagenin-3-O[beta-D-glucopyranosyl-(1-2)]-beta-D-mannopyranoside_qt	IL2
EXD123	Smilagenin-3-O[beta-D-glucopyranosyl-(1-2)]-beta-D-mannopyranoside_qt	GRIN2C
EXD123	Smilagenin-3-O[beta-D-glucopyranosyl-(1-2)]-beta-D-mannopyranoside_qt	GRIN2D
EXD123	Smilagenin-3-O[beta-D-glucopyranosyl-(1-2)]-beta-D-mannopyranoside_qt	SHBG
EXD124	Smilagenone	AKR1D1
EXD124	Smilagenone	NR1I3
EXD124	Smilagenone	NCOA1
EXD124	Smilagenone	RXRA
EXD124	Smilagenone	TDP1
EXD124	Smilagenone	CDC25A
EXD124	Smilagenone	CDC25B
EXD124	Smilagenone	HTR2A
EXD124	Smilagenone	HTR2C
EXD124	Smilagenone	HTR2B
EXD124	Smilagenone	CYP19A1
EXD124	Smilagenone	DRD2
EXD124	Smilagenone	DRD3
EXD124	Smilagenone	ADRA2A
EXD124	Smilagenone	ADRA2B
EXD124	Smilagenone	ADRA2C
EXD124	Smilagenone	DRD1
EXD124	Smilagenone	DRD4
EXD124	Smilagenone	DRD5
EXD124	Smilagenone	AR
EXD124	Smilagenone	SERPINA6
EXD124	Smilagenone	HSD17B3
EXD124	Smilagenone	G6PD
EXD124	Smilagenone	GABRD
EXD124	Smilagenone	GPBAR1
EXD124	Smilagenone	EIF4A1
EXD124	Smilagenone	IL2
EXD124	Smilagenone	GRIN2C
EXD124	Smilagenone	GRIN2B
EXD124	Smilagenone	GRIN2D
EXD124	Smilagenone	SHBG
EXD125	Spongesterol	NR1I3
EXD125	Spongesterol	AR
EXD125	Spongesterol	TDP1
EXD125	Spongesterol	CYP19A1
EXD125	Spongesterol	SLC6A2
EXD125	Spongesterol	SLC6A3
EXD125	Spongesterol	SLC6A4
EXD125	Spongesterol	NR1H2
EXD125	Spongesterol	NR1H3
EXD125	Spongesterol	BCHE
EXD125	Spongesterol	ACHE
EXD125	Spongesterol	SLC6A9
EXD125	Spongesterol	SLC6A7
EXD125	Spongesterol	SLC6A14
EXD125	Spongesterol	SLC6A5
EXD125	Spongesterol	CHRM2
EXD125	Spongesterol	ABCB11
EXD125	Spongesterol	ATP12A
EXD125	Spongesterol	CA1
EXD125	Spongesterol	CA2
EXD125	Spongesterol	SERPINA6
EXD125	Spongesterol	CD4
EXD125	Spongesterol	CYP17A1
EXD125	Spongesterol	HSD17B3
EXD125	Spongesterol	FGF1
EXD125	Spongesterol	G6PD
EXD125	Spongesterol	GABRB2
EXD125	Spongesterol	GABRD
EXD125	Spongesterol	GPBAR1
EXD125	Spongesterol	EIF4A1
EXD125	Spongesterol	LIPA
EXD125	Spongesterol	ABCC4
EXD125	Spongesterol	GRIN2C
EXD125	Spongesterol	GRIN2B
EXD125	Spongesterol	GRIN2D
EXD125	Spongesterol	GRIN1
EXD125	Spongesterol	NPC1L1
EXD125	Spongesterol	NR1H4
EXD125	Spongesterol	SLC10A1
EXD125	Spongesterol	SRD5A2
EXD125	Spongesterol	SHBG
EXD125	Spongesterol	ST3GAL1
EXD125	Spongesterol	UGT2B7
EXD126	Timosaponin A III_qt	SIGMAR1
EXD126	Timosaponin A III_qt	UGT1A4
EXD126	Timosaponin A III_qt	UGT1A9
EXD126	Timosaponin A III_qt	UGT1A6
EXD126	Timosaponin A III_qt	UGT1A1
EXD126	Timosaponin A III_qt	UGT1A3
EXD126	Timosaponin A III_qt	UGT1A5
EXD126	Timosaponin A III_qt	UGT1A7
EXD126	Timosaponin A III_qt	UGT1A10
EXD126	Timosaponin A III_qt	UGT1A8
EXD126	Timosaponin A III_qt	DHH
EXD126	Timosaponin A III_qt	IHH
EXD126	Timosaponin A III_qt	SHH
EXD126	Timosaponin A III_qt	CHRM2
EXD126	Timosaponin A III_qt	CHRM1
EXD126	Timosaponin A III_qt	CHRM3
EXD126	Timosaponin A III_qt	ATP12A
EXD126	Timosaponin A III_qt	SERPINA6
EXD126	Timosaponin A III_qt	EBP
EXD126	Timosaponin A III_qt	G6PD
EXD126	Timosaponin A III_qt	GABRB2
EXD126	Timosaponin A III_qt	GABRD
EXD126	Timosaponin A III_qt	GPBAR1
EXD126	Timosaponin A III_qt	EIF4A1
EXD126	Timosaponin A III_qt	IL2
EXD126	Timosaponin A III_qt	GRIN2C
EXD126	Timosaponin A III_qt	GRIN2B
EXD126	Timosaponin A III_qt	GRIN2D
EXD126	Timosaponin A III_qt	GRIN1
EXD126	Timosaponin A III_qt	SHBG
EXD126	Timosaponin A III_qt	ST3GAL1
EXD127	Timosaponin A-1_qt	SIGMAR1
EXD127	Timosaponin A-1_qt	UGT1A4
EXD127	Timosaponin A-1_qt	UGT1A9
EXD127	Timosaponin A-1_qt	UGT1A6
EXD127	Timosaponin A-1_qt	UGT1A1
EXD127	Timosaponin A-1_qt	UGT1A3
EXD127	Timosaponin A-1_qt	UGT1A5
EXD127	Timosaponin A-1_qt	UGT1A7
EXD127	Timosaponin A-1_qt	UGT1A10
EXD127	Timosaponin A-1_qt	UGT1A8
EXD127	Timosaponin A-1_qt	CHRM4
EXD127	Timosaponin A-1_qt	CHRM5
EXD127	Timosaponin A-1_qt	CHRM1
EXD127	Timosaponin A-1_qt	CHRM3
EXD127	Timosaponin A-1_qt	MAPT
EXD127	Timosaponin A-1_qt	CHRM2
EXD127	Timosaponin A-1_qt	ATP12A
EXD127	Timosaponin A-1_qt	SERPINA6
EXD127	Timosaponin A-1_qt	EBP
EXD127	Timosaponin A-1_qt	G6PD
EXD127	Timosaponin A-1_qt	GABRB2
EXD127	Timosaponin A-1_qt	GABRD
EXD127	Timosaponin A-1_qt	GPBAR1
EXD127	Timosaponin A-1_qt	EIF4A1
EXD127	Timosaponin A-1_qt	IL2
EXD127	Timosaponin A-1_qt	GRIN2C
EXD127	Timosaponin A-1_qt	GRIN2B
EXD127	Timosaponin A-1_qt	GRIN2D
EXD127	Timosaponin A-1_qt	GRIN1
EXD127	Timosaponin A-1_qt	SHBG
EXD127	Timosaponin A-1_qt	ST3GAL1
EXD128	Timosaponin B III_qt	SIGMAR1
EXD128	Timosaponin B III_qt	NR1H2
EXD128	Timosaponin B III_qt	NR1H3
EXD128	Timosaponin B III_qt	PTPN1
EXD128	Timosaponin B III_qt	PTPN2
EXD128	Timosaponin B III_qt	TDP1
EXD128	Timosaponin B III_qt	VDR
EXD128	Timosaponin B III_qt	AR
EXD128	Timosaponin B III_qt	CYP19A1
EXD128	Timosaponin B III_qt	ESR1
EXD128	Timosaponin B III_qt	ESR2
EXD128	Timosaponin B III_qt	TBXA2R
EXD128	Timosaponin B III_qt	CNR1
EXD128	Timosaponin B III_qt	ATP12A
EXD128	Timosaponin B III_qt	ATP1A1
EXD128	Timosaponin B III_qt	CYP17A1
EXD128	Timosaponin B III_qt	ABCB11
EXD128	Timosaponin B III_qt	CA1
EXD128	Timosaponin B III_qt	CA2
EXD128	Timosaponin B III_qt	SERPINA6
EXD128	Timosaponin B III_qt	HSD17B3
EXD128	Timosaponin B III_qt	FGF1
EXD128	Timosaponin B III_qt	G6PD
EXD128	Timosaponin B III_qt	GABRB2
EXD128	Timosaponin B III_qt	GABRD
EXD128	Timosaponin B III_qt	GPBAR1
EXD128	Timosaponin B III_qt	EIF4A1
EXD128	Timosaponin B III_qt	LIPA
EXD128	Timosaponin B III_qt	ABCC4
EXD128	Timosaponin B III_qt	GRIN2C
EXD128	Timosaponin B III_qt	GRIN2B
EXD128	Timosaponin B III_qt	GRIN2D
EXD128	Timosaponin B III_qt	GRIN1
EXD128	Timosaponin B III_qt	NR1H4
EXD128	Timosaponin B III_qt	SLC10A1
EXD128	Timosaponin B III_qt	SHBG
EXD128	Timosaponin B III_qt	ST3GAL1
EXD129	Timosaponin BII_qt	SIGMAR1
EXD129	Timosaponin BII_qt	UGT1A4
EXD129	Timosaponin BII_qt	UGT1A9
EXD129	Timosaponin BII_qt	UGT1A6
EXD129	Timosaponin BII_qt	UGT1A1
EXD129	Timosaponin BII_qt	UGT1A3
EXD129	Timosaponin BII_qt	UGT1A5
EXD129	Timosaponin BII_qt	UGT1A7
EXD129	Timosaponin BII_qt	UGT1A10
EXD129	Timosaponin BII_qt	UGT1A8
EXD129	Timosaponin BII_qt	SHH
EXD129	Timosaponin BII_qt	DHH
EXD129	Timosaponin BII_qt	IHH
EXD129	Timosaponin BII_qt	MAPT
EXD129	Timosaponin BII_qt	TDP1
EXD129	Timosaponin BII_qt	PTPN2
EXD129	Timosaponin BII_qt	ABCB11
EXD129	Timosaponin BII_qt	ATP12A
EXD129	Timosaponin BII_qt	CA1
EXD129	Timosaponin BII_qt	CA2
EXD129	Timosaponin BII_qt	SERPINA6
EXD129	Timosaponin BII_qt	EBP
EXD129	Timosaponin BII_qt	FGF1
EXD129	Timosaponin BII_qt	G6PD
EXD129	Timosaponin BII_qt	GABRB2
EXD129	Timosaponin BII_qt	GABRD
EXD129	Timosaponin BII_qt	GPBAR1
EXD129	Timosaponin BII_qt	EIF4A1
EXD129	Timosaponin BII_qt	LIPA
EXD129	Timosaponin BII_qt	ABCC4
EXD129	Timosaponin BII_qt	GRIN2C
EXD129	Timosaponin BII_qt	GRIN2B
EXD129	Timosaponin BII_qt	GRIN2D
EXD129	Timosaponin BII_qt	GRIN1
EXD129	Timosaponin BII_qt	NR1H4
EXD129	Timosaponin BII_qt	SLC10A1
EXD129	Timosaponin BII_qt	SHBG
EXD129	Timosaponin BII_qt	ST3GAL1
EXD13	Stigmasterol	ABCG2
EXD13	Stigmasterol	ABCB1
EXD13	Stigmasterol	TDP1
EXD13	Stigmasterol	NR1H2
EXD13	Stigmasterol	NR1H3
EXD13	Stigmasterol	HMGCR
EXD13	Stigmasterol	CYP51A1
EXD13	Stigmasterol	SREBF2
EXD13	Stigmasterol	SREBF1
EXD13	Stigmasterol	AR
EXD13	Stigmasterol	LDLR
EXD13	Stigmasterol	VLDLR
EXD13	Stigmasterol	LRP8
EXD13	Stigmasterol	BCHE
EXD13	Stigmasterol	ACHE
EXD13	Stigmasterol	SLC6A4
EXD13	Stigmasterol	CYP17A1
EXD13	Stigmasterol	ABCB11
EXD13	Stigmasterol	SERPINA6
EXD13	Stigmasterol	CYP19A1
EXD13	Stigmasterol	POLA1
EXD13	Stigmasterol	EBP
EXD13	Stigmasterol	EPHA4
EXD13	Stigmasterol	EPHA2
EXD13	Stigmasterol	EPHA5
EXD13	Stigmasterol	EPHA8
EXD13	Stigmasterol	EPHB3
EXD13	Stigmasterol	EPHA7
EXD13	Stigmasterol	ESR2
EXD13	Stigmasterol	ESR1
EXD13	Stigmasterol	G6PD
EXD13	Stigmasterol	GPBAR1
EXD13	Stigmasterol	ABCC4
EXD13	Stigmasterol	NPC1L1
EXD13	Stigmasterol	NR1H4
EXD13	Stigmasterol	SLC10A1
EXD13	Stigmasterol	RORA
EXD13	Stigmasterol	SRD5A1
EXD13	Stigmasterol	SRD5A2
EXD13	Stigmasterol	SHBG
EXD13	Stigmasterol	SHH
EXD13	Stigmasterol	ST3GAL1
EXD13	Stigmasterol	UGT2B7
EXD130	Xuelianlacton e	CYP19A1
EXD130	Xuelianlacton e	PTGS1
EXD130	Xuelianlacton e	PTGS2
EXD130	Xuelianlacton e	MBNL1
EXD130	Xuelianlacton e	MBNL2
EXD130	Xuelianlacton e	MBNL3
EXD130	Xuelianlacton e	MAPT
EXD130	Xuelianlacton e	PTAFR
EXD130	Xuelianlacton e	HMGCR
EXD130	Xuelianlacton e	PRKCG
EXD130	Xuelianlacton e	PRKCB
EXD130	Xuelianlacton e	PRKCA
EXD130	Xuelianlacton e	PRKCQ
EXD130	Xuelianlacton e	PRKCD
EXD130	Xuelianlacton e	NR3C1
EXD131	markogenin	CXCR2
EXD131	markogenin	UGT1A4
EXD131	markogenin	UGT1A9
EXD131	markogenin	UGT1A6
EXD131	markogenin	UGT1A1
EXD131	markogenin	UGT1A3
EXD131	markogenin	UGT1A5
EXD131	markogenin	UGT1A7
EXD131	markogenin	UGT1A10
EXD131	markogenin	UGT1A8
EXD131	markogenin	CHRM2
EXD131	markogenin	CHRM4
EXD131	markogenin	CHRM1
EXD131	markogenin	CHRM3
EXD131	markogenin	CHRM5
EXD131	markogenin	SHH
EXD131	markogenin	SERPINA6
EXD131	markogenin	EBP
EXD131	markogenin	G6PD
EXD131	markogenin	GABRD
EXD131	markogenin	GPBAR1
EXD131	markogenin	EIF4A1
EXD131	markogenin	IL2
EXD131	markogenin	GRIN2C
EXD131	markogenin	GRIN2B
EXD131	markogenin	GRIN2D
EXD131	markogenin	GRIN1
EXD131	markogenin	SHBG
EXD132	neogitogenin	CXCR2
EXD132	neogitogenin	UGT1A4
EXD132	neogitogenin	UGT1A9
EXD132	neogitogenin	UGT1A6
EXD132	neogitogenin	UGT1A1
EXD132	neogitogenin	UGT1A3
EXD132	neogitogenin	UGT1A5
EXD132	neogitogenin	UGT1A7
EXD132	neogitogenin	UGT1A10
EXD132	neogitogenin	UGT1A8
EXD132	neogitogenin	DHH
EXD132	neogitogenin	IHH
EXD132	neogitogenin	SHH
EXD132	neogitogenin	CDC25A
EXD132	neogitogenin	CDC25B
EXD132	neogitogenin	CHRM2
EXD132	neogitogenin	SERPINA6
EXD132	neogitogenin	EBP
EXD132	neogitogenin	G6PD
EXD132	neogitogenin	GABRD
EXD132	neogitogenin	GPBAR1
EXD132	neogitogenin	EIF4A1
EXD132	neogitogenin	IL2
EXD132	neogitogenin	GRIN2C
EXD132	neogitogenin	GRIN2B
EXD132	neogitogenin	GRIN2D
EXD132	neogitogenin	GRIN1
EXD132	neogitogenin	SHBG
EXD133	Anemarrhenasaponin-I_qt	SHBG
EXD133	Anemarrhenasaponin-I_qt	UGT1A4
EXD133	Anemarrhenasaponin-I_qt	UGT1A9
EXD133	Anemarrhenasaponin-I_qt	UGT1A6
EXD133	Anemarrhenasaponin-I_qt	UGT1A1
EXD133	Anemarrhenasaponin-I_qt	UGT1A3
EXD133	Anemarrhenasaponin-I_qt	UGT1A5
EXD133	Anemarrhenasaponin-I_qt	UGT1A7
EXD133	Anemarrhenasaponin-I_qt	UGT1A10
EXD133	Anemarrhenasaponin-I_qt	UGT1A8
EXD133	Anemarrhenasaponin-I_qt	TDP1
EXD133	Anemarrhenasaponin-I_qt	CHRM2
EXD133	Anemarrhenasaponin-I_qt	CHRM4
EXD133	Anemarrhenasaponin-I_qt	CHRM5
EXD133	Anemarrhenasaponin-I_qt	CHRM1
EXD133	Anemarrhenasaponin-I_qt	CHRM3
EXD133	Anemarrhenasaponin-I_qt	ABCB11
EXD133	Anemarrhenasaponin-I_qt	ATP12A
EXD133	Anemarrhenasaponin-I_qt	CA1
EXD133	Anemarrhenasaponin-I_qt	CA2
EXD133	Anemarrhenasaponin-I_qt	SERPINA6
EXD133	Anemarrhenasaponin-I_qt	FGF1
EXD133	Anemarrhenasaponin-I_qt	G6PD
EXD133	Anemarrhenasaponin-I_qt	GABRD
EXD133	Anemarrhenasaponin-I_qt	GPBAR1
EXD133	Anemarrhenasaponin-I_qt	EIF4A1
EXD133	Anemarrhenasaponin-I_qt	ABCC4
EXD133	Anemarrhenasaponin-I_qt	GRIN2C
EXD133	Anemarrhenasaponin-I_qt	GRIN2B
EXD133	Anemarrhenasaponin-I_qt	GRIN2D
EXD133	Anemarrhenasaponin-I_qt	GRIN1
EXD133	Anemarrhenasaponin-I_qt	NPC1L1
EXD133	Anemarrhenasaponin-I_qt	NR1H4
EXD133	Anemarrhenasaponin-I_qt	SLC10A1
EXD133	Anemarrhenasaponin-I_qt	ST3GAL1
EXD134	Timosaponin A-III_qt	SIGMAR1
EXD134	Timosaponin A-III_qt	UGT1A4
EXD134	Timosaponin A-III_qt	UGT1A9
EXD134	Timosaponin A-III_qt	UGT1A6
EXD134	Timosaponin A-III_qt	UGT1A1
EXD134	Timosaponin A-III_qt	UGT1A3
EXD134	Timosaponin A-III_qt	UGT1A5
EXD134	Timosaponin A-III_qt	UGT1A7
EXD134	Timosaponin A-III_qt	UGT1A10
EXD134	Timosaponin A-III_qt	UGT1A8
EXD134	Timosaponin A-III_qt	CHRM2
EXD134	Timosaponin A-III_qt	CHRM4
EXD134	Timosaponin A-III_qt	CHRM5
EXD134	Timosaponin A-III_qt	CHRM1
EXD134	Timosaponin A-III_qt	CHRM3
EXD134	Timosaponin A-III_qt	MAPT
EXD134	Timosaponin A-III_qt	ATP12A
EXD134	Timosaponin A-III_qt	SERPINA6
EXD134	Timosaponin A-III_qt	EBP
EXD134	Timosaponin A-III_qt	G6PD
EXD134	Timosaponin A-III_qt	GABRB2
EXD134	Timosaponin A-III_qt	GABRD
EXD134	Timosaponin A-III_qt	GPBAR1
EXD134	Timosaponin A-III_qt	EIF4A1
EXD134	Timosaponin A-III_qt	IL2
EXD134	Timosaponin A-III_qt	GRIN2C
EXD134	Timosaponin A-III_qt	GRIN2B
EXD134	Timosaponin A-III_qt	GRIN2D
EXD134	Timosaponin A-III_qt	GRIN1
EXD134	Timosaponin A-III_qt	SHBG
EXD134	Timosaponin A-III_qt	ST3GAL1
EXD135	Anemarsaponin B_qt	SIGMAR1
EXD135	Anemarsaponin B_qt	NR1H2
EXD135	Anemarsaponin B_qt	NR1H3
EXD135	Anemarsaponin B_qt	VDR
EXD135	Anemarsaponin B_qt	TDP1
EXD135	Anemarsaponin B_qt	PTPN1
EXD135	Anemarsaponin B_qt	PTPN2
EXD135	Anemarsaponin B_qt	AR
EXD135	Anemarsaponin B_qt	ATP12A
EXD135	Anemarsaponin B_qt	ATP1A1
EXD135	Anemarsaponin B_qt	ATP1A3
EXD135	Anemarsaponin B_qt	ATP4A
EXD135	Anemarsaponin B_qt	ATP1A2
EXD135	Anemarsaponin B_qt	ATP1A4
EXD135	Anemarsaponin B_qt	TBXA2R
EXD135	Anemarsaponin B_qt	CYP17A1
EXD135	Anemarsaponin B_qt	ABCB11
EXD135	Anemarsaponin B_qt	CA1
EXD135	Anemarsaponin B_qt	CA2
EXD135	Anemarsaponin B_qt	SERPINA6
EXD135	Anemarsaponin B_qt	HSD17B3
EXD135	Anemarsaponin B_qt	FGF1
EXD135	Anemarsaponin B_qt	G6PD
EXD135	Anemarsaponin B_qt	GABRB2
EXD135	Anemarsaponin B_qt	GABRD
EXD135	Anemarsaponin B_qt	GPBAR1
EXD135	Anemarsaponin B_qt	EIF4A1
EXD135	Anemarsaponin B_qt	LIPA
EXD135	Anemarsaponin B_qt	ABCC4
EXD135	Anemarsaponin B_qt	GRIN2C
EXD135	Anemarsaponin B_qt	GRIN2B
EXD135	Anemarsaponin B_qt	GRIN2D
EXD135	Anemarsaponin B_qt	GRIN1
EXD135	Anemarsaponin B_qt	NR1H4
EXD135	Anemarsaponin B_qt	SLC10A1
EXD135	Anemarsaponin B_qt	SHBG
EXD135	Anemarsaponin B_qt	ST3GAL1
EXD136	Anemarrhenasaponin-Ia_qt	SHBG
EXD136	Anemarrhenasaponin-Ia_qt	UGT1A4
EXD136	Anemarrhenasaponin-Ia_qt	UGT1A9
EXD136	Anemarrhenasaponin-Ia_qt	UGT1A6
EXD136	Anemarrhenasaponin-Ia_qt	UGT1A1
EXD136	Anemarrhenasaponin-Ia_qt	UGT1A3
EXD136	Anemarrhenasaponin-Ia_qt	UGT1A5
EXD136	Anemarrhenasaponin-Ia_qt	UGT1A7
EXD136	Anemarrhenasaponin-Ia_qt	UGT1A10
EXD136	Anemarrhenasaponin-Ia_qt	UGT1A8
EXD136	Anemarrhenasaponin-Ia_qt	CHRM2
EXD136	Anemarrhenasaponin-Ia_qt	CHRM4
EXD136	Anemarrhenasaponin-Ia_qt	CHRM5
EXD136	Anemarrhenasaponin-Ia_qt	CHRM1
EXD136	Anemarrhenasaponin-Ia_qt	CHRM3
EXD136	Anemarrhenasaponin-Ia_qt	TDP1
EXD136	Anemarrhenasaponin-Ia_qt	ABCB11
EXD136	Anemarrhenasaponin-Ia_qt	ATP12A
EXD136	Anemarrhenasaponin-Ia_qt	SERPINA6
EXD136	Anemarrhenasaponin-Ia_qt	FGF1
EXD136	Anemarrhenasaponin-Ia_qt	G6PD
EXD136	Anemarrhenasaponin-Ia_qt	GABRD
EXD136	Anemarrhenasaponin-Ia_qt	GPBAR1
EXD136	Anemarrhenasaponin-Ia_qt	EIF4A1
EXD136	Anemarrhenasaponin-Ia_qt	ABCC4
EXD136	Anemarrhenasaponin-Ia_qt	GRIN2C
EXD136	Anemarrhenasaponin-Ia_qt	GRIN2B
EXD136	Anemarrhenasaponin-Ia_qt	GRIN2D
EXD136	Anemarrhenasaponin-Ia_qt	GRIN1
EXD136	Anemarrhenasaponin-Ia_qt	NPC1L1
EXD136	Anemarrhenasaponin-Ia_qt	NR1H4
EXD136	Anemarrhenasaponin-Ia_qt	SLC10A1
EXD136	Anemarrhenasaponin-Ia_qt	ST3GAL1
EXD137	Anemarsaponin C_qt	SHBG
EXD137	Anemarsaponin C_qt	AR
EXD137	Anemarsaponin C_qt	NR1H2
EXD137	Anemarsaponin C_qt	NR1H3
EXD137	Anemarsaponin C_qt	VDR
EXD137	Anemarsaponin C_qt	TDP1
EXD137	Anemarsaponin C_qt	HMGCR
EXD137	Anemarsaponin C_qt	TBXA2R
EXD137	Anemarsaponin C_qt	MAPT
EXD137	Anemarsaponin C_qt	NR3C2
EXD137	Anemarsaponin C_qt	CNR1
EXD137	Anemarsaponin C_qt	HSD11B1
EXD137	Anemarsaponin C_qt	HSD11B1L
EXD137	Anemarsaponin C_qt	LSS
EXD137	Anemarsaponin C_qt	SREBF2
EXD137	Anemarsaponin C_qt	SREBF1
EXD137	Anemarsaponin C_qt	ABCB11
EXD137	Anemarsaponin C_qt	ATP12A
EXD137	Anemarsaponin C_qt	CA1
EXD137	Anemarsaponin C_qt	CA2
EXD137	Anemarsaponin C_qt	SERPINA6
EXD137	Anemarsaponin C_qt	FGF1
EXD137	Anemarsaponin C_qt	G6PD
EXD137	Anemarsaponin C_qt	GABRD
EXD137	Anemarsaponin C_qt	GPBAR1
EXD137	Anemarsaponin C_qt	EIF4A1
EXD137	Anemarsaponin C_qt	ABCC4
EXD137	Anemarsaponin C_qt	NR1H4
EXD137	Anemarsaponin C_qt	SLC10A1
EXD137	Anemarsaponin C_qt	ST3GAL1
EXD138	Anemarsaponin E_qt	SIGMAR1
EXD138	Anemarsaponin E_qt	UGT1A4
EXD138	Anemarsaponin E_qt	UGT1A9
EXD138	Anemarsaponin E_qt	UGT1A6
EXD138	Anemarsaponin E_qt	UGT1A1
EXD138	Anemarsaponin E_qt	UGT1A3
EXD138	Anemarsaponin E_qt	UGT1A5
EXD138	Anemarsaponin E_qt	UGT1A7
EXD138	Anemarsaponin E_qt	UGT1A10
EXD138	Anemarsaponin E_qt	UGT1A8
EXD138	Anemarsaponin E_qt	TDP1
EXD138	Anemarsaponin E_qt	MAPT
EXD138	Anemarsaponin E_qt	CHRM2
EXD138	Anemarsaponin E_qt	CHRM4
EXD138	Anemarsaponin E_qt	CHRM5
EXD138	Anemarsaponin E_qt	CHRM1
EXD138	Anemarsaponin E_qt	ABCB11
EXD138	Anemarsaponin E_qt	ATP12A
EXD138	Anemarsaponin E_qt	CA1
EXD138	Anemarsaponin E_qt	CA2
EXD138	Anemarsaponin E_qt	SERPINA6
EXD138	Anemarsaponin E_qt	FGF1
EXD138	Anemarsaponin E_qt	G6PD
EXD138	Anemarsaponin E_qt	GABRD
EXD138	Anemarsaponin E_qt	GPBAR1
EXD138	Anemarsaponin E_qt	EIF4A1
EXD138	Anemarsaponin E_qt	LIPA
EXD138	Anemarsaponin E_qt	ABCC4
EXD138	Anemarsaponin E_qt	GRIN2C
EXD138	Anemarsaponin E_qt	GRIN2B
EXD138	Anemarsaponin E_qt	GRIN2D
EXD138	Anemarsaponin E_qt	GRIN1
EXD138	Anemarsaponin E_qt	NR1H4
EXD138	Anemarsaponin E_qt	SLC10A1
EXD138	Anemarsaponin E_qt	SHBG
EXD138	Anemarsaponin E_qt	ST3GAL1
EXD139	6,7,3',8'-diligustilide	CYP19A1
EXD139	6,7,3',8'-diligustilide	ALOX5
EXD139	6,7,3',8'-diligustilide	ALOX15
EXD139	6,7,3',8'-diligustilide	ALOX15B
EXD139	6,7,3',8'-diligustilide	ALOXE3
EXD139	6,7,3',8'-diligustilide	CRYZ
EXD139	6,7,3',8'-diligustilide	ADORA1
EXD139	6,7,3',8'-diligustilide	PTAFR
EXD139	6,7,3',8'-diligustilide	MAPT
EXD139	6,7,3',8'-diligustilide	HSD11B2
EXD139	6,7,3',8'-diligustilide	RELA
EXD139	6,7,3',8'-diligustilide	ALOX12
EXD139	6,7,3',8'-diligustilide	ALOX12B
EXD139	6,7,3',8'-diligustilide	PIK3CD
EXD139	6,7,3',8'-diligustilide	PIK3CA
EXD139	6,7,3',8'-diligustilide	PIK3CB
EXD14	emodin	CSNK2A1
EXD14	emodin	PTP4A3
EXD14	emodin	ESR1
EXD14	emodin	MAPT
EXD14	emodin	ESR2
EXD14	emodin	PTP4A2
EXD14	emodin	PTP4A1
EXD14	emodin	CSNK2A2
EXD14	emodin	CSNK2A3
EXD14	emodin	ELANE
EXD14	emodin	AZU1
EXD14	emodin	PRTN3
EXD14	emodin	TDP1
EXD14	emodin	DYRK1A
EXD14	emodin	BCL2
EXD14	emodin	ACLY
EXD14	emodin	AKR1B1
EXD14	emodin	BCL2A1
EXD14	emodin	CSNK2B
EXD14	emodin	SLC37A4
EXD14	emodin	TCF4
EXD14	emodin	TP53
EXD14	emodin	PIM1
EXD140	Alizarin-2-methylether	TOP1
EXD140	Alizarin-2-methylether	MBNL1
EXD140	Alizarin-2-methylether	MBNL2
EXD140	Alizarin-2-methylether	MBNL3
EXD140	Alizarin-2-methylether	MAPT
EXD140	Alizarin-2-methylether	CRYZ
EXD140	Alizarin-2-methylether	DYRK1A
EXD140	Alizarin-2-methylether	ELANE
EXD140	Alizarin-2-methylether	AZU1
EXD140	Alizarin-2-methylether	PRTN3
EXD140	Alizarin-2-methylether	MCL1
EXD140	Alizarin-2-methylether	TDP1
EXD140	Alizarin-2-methylether	EGFR
EXD140	Alizarin-2-methylether	ERBB2
EXD140	Alizarin-2-methylether	ERBB3
EXD140	Alizarin-2-methylether	ERBB4
EXD140	Alizarin-2-methylether	YWHAG
EXD140	Alizarin-2-methylether	ABCG2
EXD140	Alizarin-2-methylether	APAF1
EXD140	Alizarin-2-methylether	APEX1
EXD140	Alizarin-2-methylether	ATG4B
EXD140	Alizarin-2-methylether	CASP2
EXD140	Alizarin-2-methylether	CYP1B1
EXD140	Alizarin-2-methylether	DHCR7
EXD140	Alizarin-2-methylether	DNMT3A
EXD140	Alizarin-2-methylether	DNMT3L
EXD140	Alizarin-2-methylether	DBH
EXD140	Alizarin-2-methylether	ERN1
EXD140	Alizarin-2-methylether	CES1
EXD140	Alizarin-2-methylether	FGB
EXD140	Alizarin-2-methylether	GAPDH
EXD140	Alizarin-2-methylether	SLC37A4
EXD140	Alizarin-2-methylether	HKDC1
EXD140	Alizarin-2-methylether	IDO1
EXD140	Alizarin-2-methylether	TCF4
EXD140	Alizarin-2-methylether	KCNB1
EXD140	Alizarin-2-methylether	ALOX12
EXD140	Alizarin-2-methylether	MITF
EXD140	Alizarin-2-methylether	CDC25B
EXD140	Alizarin-2-methylether	NFKB1
EXD140	Alizarin-2-methylether	NQO1
EXD140	Alizarin-2-methylether	NSD2
EXD140	Alizarin-2-methylether	P2RY4
EXD140	Alizarin-2-methylether	PADI1
EXD140	Alizarin-2-methylether	PADI2
EXD140	Alizarin-2-methylether	PADI3
EXD140	Alizarin-2-methylether	PADI4
EXD140	Alizarin-2-methylether	PAX8
EXD140	Alizarin-2-methylether	PGAM1
EXD140	Alizarin-2-methylether	PHLPP2
EXD140	Alizarin-2-methylether	PLCG1
EXD140	Alizarin-2-methylether	CTSA
EXD140	Alizarin-2-methylether	PTPN13
EXD140	Alizarin-2-methylether	PTPRC
EXD140	Alizarin-2-methylether	S100A4
EXD140	Alizarin-2-methylether	SENP6
EXD140	Alizarin-2-methylether	SENP8
EXD140	Alizarin-2-methylether	SENP7
EXD140	Alizarin-2-methylether	SMARCA2
EXD140	Alizarin-2-methylether	SMAD3
EXD140	Alizarin-2-methylether	TAS2R31
[truncated: 6,330 more rows]
