# Supplementary material for: Analysis of Molecular Mechanism of Erxian Decoction in Treating Osteoporosis Based on Formula Optimization Model
Source: Oxid Med Cell Longev. 2021 Jun 18;2021:6641838. doi: 10.1155/2021/6641838 (PMC8238601; doi:10.1155/2021/6641838)
Supplement: Supplementary Materials — Table 1: the collected pathogenic genes of OP, relevance score more than 5. Table 2: the collected components of EXD. Table 3: the active components of EXD. Table 4: the interactions of active components and their targets. Table 5: effective proteins and CACG. [file 6641838.f1.zip › Table S5 (1).txt]

The information of effective proteins and CACG.

Effective protein
ABCB1
ABCC1
ABCC2
ABCG2
ACHE
ACLY
ACP1
ACVR2A
ACVR2B
ACVRL1
ADORA1
ADORA2A
ADORA2B
ADORA3
ADRA1A
ADRA1B
ADRA1D
ADRA2A
ADRA2B
ADRA2C
ADRB1
ADRB2
AHR
AKR1A1
AKR1B1
AKT1
AKT2
AKT3
ALB
ALDH2
ALOX5
ANPEP
APAF1
APEX1
APLP2
APOBEC3G
APP
AR
ATIC
ATP1A1
ATP5A1
ATP5B
ATP5C1
ATR
BCL2
BCL2A1
BCL2L1
BLK
BRAF
BRCA1
BRD7
C3AR1
CALM1
CAMK2A
CAMK2B
CAMK2D
CAMK2G
CAMK4
CAMKK2
CAPN1
CAPN2
CAPNS1
CASP2
CASP3
CASP6
CASP7
CASP9
CCNA2
CCNB1
CCNB2
CCNB3
CCND1
CCND3
CCNE1
CCNE2
CCNT1
CCR1
CCR2
CCR3
CCR4
CCR5
CD4
CDC25A
CDC25B
CDC25C
CDK1
CDK13
CDK15
CDK18
CDK2
CDK3
CDK4
CDK5
CDK5R1
CDK6
CFTR
CHEK1
CHRM1
CHRM2
CHRM3
CHRM4
CHRM5
CHRNA7
CNOT7
CNR1
CNR2
CREB1
CREBBP
CSK
CSNK2A1
CSNK2A2
CSNK2B
CTBP2
CTSA
CTSB
CXCR2
CYSLTR1
DAPK1
DAPK3
DHH
DNM1
DNMT1
DNMT3B
DRD1
DRD2
DRD3
DRD4
DUSP3
DYRK1A
DYRK4
EBP
ECE1
EDNRA
EDNRB
EEF1A1
EEF1A2
EGFR
EIF4A1
ELAVL1
EP300
EPAS1
EPHA2
EPHA4
EPHB2
ERBB2
ERBB3
ERBB4
ERCC5
ERN1
ESR1
ESR2
ESRRA
EZR
F2
F2R
FEN1
FFAR1
FGB
FGF1
FGFR1
FGR
FKBP1A
FKBP4
FKBP5
FLT1
FLT3
FLT4
FOS
FPR1
FRK
FYN
G6PD
GABBR1
GABBR2
GABRR1
GAPDH
GCGR
GJA1
GLI2
GLI3
GNAI1
GNAI3
GNAO1
GNB1
GNG2
GNRHR
GPT2
GRIA1
GRIN1
GRIN2B
GRIN2D
GRK6
GSK3A
GSK3B
GSR
GSTA1
GSTK1
HCK
HCRTR1
HCRTR2
HDAC1
HDAC10
HDAC2
HDAC3
HDAC4
HDAC5
HDAC6
HDAC7
HDAC8
HDAC9
HIF1A
HLA-A
HLA-DRB1
HMGCR
HNF4A
HRH3
HSF1
HSP90AA1
HSP90AB1
HSP90B1
HSPA1A
HSPA8
HSPD1
HTR1A
HTR1B
HTR2A
HTR2B
HTR2C
HTT
IDO1
IGF1R
IGF2R
IGFBP3
IHH
IKBKG
IL1B
IL2
IL6ST
IMPDH1
IMPDH2
INSR
INSRR
ITGA2B
ITGA4
ITGB3
JUN
KARS
KAT2A
KAT2B
KAT5
KCNA1
KCNA10
KCNA2
KCNA3
KCNA4
KCNA5
KCNA6
KCND3
KCNH2
KCNN3
KDM1A
KDM2A
KDM4A
KDM4C
KDM5A
KDM5C
KDR
KIF11
KISS1R
KLF5
KLK2
LAP3
LCK
LDHB
LIG1
LPAR1
LPAR2
LPAR3
LPAR4
LPAR5
LPAR6
LTA4H
LTB4R
LYN
MAK
MALT1
MAOB
MAP2K6
MAP3K7
MAPK1
MAPK10
MAPK11
MAPK14
MAPK3
MAPK4
MAPK6
MAPK7
MAPK8
MAPK9
MAPT
MBNL1
MC4R
MCL1
MDH1
MDH2
MET
MIF
MITF
MME
MMP12
MMP2
MMP9
MNAT1
MPG
MPI
MT-ND2
MT-ND3
MTNR1A
MTNR1B
NAE1
NCOA1
NDUFA2
NDUFA4
NDUFA5
NDUFA9
NDUFB1
NDUFB10
NDUFB3
NDUFB6
NDUFC2
NDUFS1
NDUFS2
NDUFS4
NDUFS6
NDUFV1
NFE2L2
NFKB1
NLRP3
NMUR1
NMUR2
NOD1
NOD2
NOS1
NOS2
NOS3
NPEPPS
NR0B2
NR1H2
NR1H3
NR1H4
NR1I3
NR3C1
NR3C2
NR4A2
NUAK1
OPRD1
OPRK1
OPRL1
OPRM1
OXER1
P2RY10
P2RY2
P2RY4
P2RY6
P4HB
PADI4
PAFAH1B2
PAM
PARP1
PARP2
PAX8
PDCD4
PDE1A
PDE4A
PDE4B
PDE4D
PDGFRA
PDGFRB
PDK3
PGAM1
PGD
PGR
PHF8
PHLPP2
PIK3CA
PIK3CB
PIK3CD
PIK3CG
PIM1
PIN1
PIP5K1C
PKN1
PKN2
PLA2G4A
PLA2G4C
PLAA
PLAT
PLAUR
PLCG1
PLCG2
PLG
POLA1
POLH
POLI
POLL
PPARA
PPARD
PPARG
PPM1A
PPM1B
PRKACA
PRKCA
PRKCB
PRKCD
PRKCE
PRKCG
PRKCH
PRKCQ
PRKDC
PRKG1
PRKX
PSMB5
PSMD14
PTAFR
PTGDR
PTGER3
PTGFR
PTGS2
PTP4A1
PTP4A3
PTPN1
PTPN11
PTPN13
PTPN2
PTPN6
PTPN7
PTPRA
PTPRC
PTPRF
PYGL
RAD51
RAD52
RAF1
RARB
REL
RELA
RNASEH1
ROCK1
RORA
RRM1
RXRA
S100A4
S1PR1
S1PR2
S1PR3
S1PR4
S1PR5
SAE1
SENP1
SGK2
SHH
SIRT1
SIRT2
SIRT5
SLC1A1
SLC1A5
SLC2A4
SMAD3
SMARCA2
SMPD2
SNCA
SPHK1
SPHK2
SQLE
SRC
SREBF1
SREBF2
STAT1
STAT2
STAT3
STAT4
STAT6
STK11
SUZ12
SYK
TACR1
TACR2
TACR3
TAS1R1
TAS1R2
TAS1R3
TAS2R31
TBXA2R
TCF4
TERT
TH
THRA
THRB
TLR2
TLR4
TLR9
TNF
TNFRSF1A
TNNT2
TOP1
TOP2A
TOP2B
TP53
TPMT
TRPV4
TTR
TUBA4A
TUBB
TUBB2A
TUBB2B
TUBB3
TUBB4A
TUBB4B
TUBB6
UBA2
UCHL1
VCP
VDR
VEGFA
WEE1
WNT3A
XPO1
YARS
YES1
YWHAG


EXD-ID	CACG
EXD16	(Z)-3-(4-hydroxy-3-methoxy-phenyl)-N-[2-(4-hydroxyphenyl)ethyl]acrylamide
EXD37	asperglaucide
EXD20	lignoceric acid
EXD21	oleic acid
EXD157	1-hydroxy-3-methoxy-9,10-anthraquinone
EXD67	Flavone der.
EXD161	methyl 9,10-dioxoanthracene-2-carboxylate
EXD182	Ginkgoic acid
EXD4	quercetin
EXD19	coumaroyltyramine
EXD160	Hydroxyanthraquinone
EXD66	Chryseriol
EXD2	apigenin
EXD63	Ethyl oleate (NF)
EXD1	luteolin
EXD142	Rubiadin
EXD140	Alizarin-2-methylether
EXD76	3,2',4',6'-Tetrahydroxy-4,3'-dimethoxy chalcone
EXD75	Tectochinon
EXD173	4-hydroxymethyl-1,3-dimethoxyanthracenequinone
EXD78	Curculigoside B_qt
EXD169	3-hydroxy-2-Tetradecane-Stearic acid
EXD22	(+)-Cycloolivil
EXD39	isoliquiritigenin
EXD94	Robinetin
EXD106	5,7,4'-trihydroxy8,3'-diprenylflavone
EXD55	rutaecarpine
EXD113	Icaride A2
EXD28	Isocorypalmine
EXD171	3beta-24S(R)-butyl-5-alkenyl-cholestol
EXD112	Hentriacontanol-6
EXD124	Smilagenone
EXD15	Physcion
EXD82	yuccagenin
EXD111	Epimedin C_qt
EXD97	wushanicariin_qt
EXD114	3,4,6-trimethoxyphenanthrene-2,7-diol
EXD107	8-(3-methylbut-2-enyl)-2-phenyl-chromone
EXD128	Timosaponin B III_qt
EXD152	1,6-Dihydroxy-2,4-dimethoxyanthraquinone
EXD7	(2R,3R)-2-(3,4-dimethoxyphenyl)-7-methoxy-3-methyl-5-[(E)-prop-1-enyl]-2,3-dihydrobenzofuran
EXD145	2,6-di(phenyl)thiopyran-4-thione
EXD57	Fagarine
EXD132	neogitogenin
EXD23	(2S,3S)-3,5,7-trihydroxy-2-(4-hydroxyphenyl)chroman-4-one
EXD45	(±)-lyoniresinol
EXD144	asperuloside_qt
EXD58	Chelerythrine
EXD68	Tingenone
EXD27	Fumarine
EXD130	Xuelianlacton e
EXD105	6-hydroxy-11,12-dimethoxy-2,2-dimethyl-1,8-dioxo-2,3,4,8-tetrahydro-1H-isochromeno[3,4-h]isoquinolin-2-ium
EXD32	Supraene
EXD98	C-Homoerythrinan, 1,6-didehydro-3,15,16-trimethoxy-, (3.beta.)-
EXD99	Besigomsin
EXD139	6,7,3',8'-diligustilide
